# Supplementary material for: Flexible metal-organic framework films for reversible low-pressure carbon capture and release
Source: Nat Commun. 2025 Aug 4;16:7135. doi: 10.1038/s41467-025-60027-6 (PMC12321995; doi:10.1038/s41467-025-60027-6)
Supplement: Supplementary file 3 — Source data [file 41467_2025_60027_MOESM3_ESM.zip › SourceData.xlsx]

## Sheet: Fig. 3
	Zn2(NH2)2BDC2DABCO			Zn2MeO-BDC2DABCO			Zn2Me-BDC2DABCO			Zn2BDC2DABCO
	qOP(nm-1)	Intensity		qOP(nm-1)	Intensity		qOP(nm-1)	Intensity		qOP(nm-1)	Intensity
	12.9679	170.852		13.8151	1.52277		13.8151	1.43195		13.8151	1.56979
	12.9564	180.074		13.803	1.59264		13.803	1.50207		13.803	1.52568
	12.9449	179.074		13.7908	1.72453		13.7908	1.48459		13.7908	1.56398
	12.9333	181.111		13.7786	1.72895		13.7786	1.43056		13.7786	1.51425
	12.9218	176.877		13.7664	1.82753		13.7664	1.5951		13.7664	1.49777
	12.9102	180.815		13.7542	1.54406		13.7542	1.57576		13.7542	1.54762
	12.8987	177.568		13.742	1.54432		13.742	1.51788		13.742	1.60821
	12.8871	175.358		13.7298	1.49096		13.7298	1.52325		13.7298	1.54755
	12.8756	178.827		13.7176	1.67294		13.7176	1.54737		13.7176	1.46454
	12.864	177.877		13.7054	1.67639		13.7054	1.51935		13.7054	1.41482
	12.8524	180.728		13.6932	1.77727		13.6932	1.51857		13.6932	1.61407
	12.8409	179.63		13.681	1.62807		13.681	1.51892		13.681	1.49213
	12.8293	183.42		13.6688	1.69432		13.6688	1.49081		13.6688	1.4204
	12.8177	181.951		13.6566	1.67621		13.6566	1.44005		13.6566	1.50885
	12.8062	182.136		13.6443	1.67073		13.6443	1.57589		13.6443	1.64177
	12.7946	182.148		13.6321	1.6263		13.6321	1.43962		13.6321	1.48691
	12.783	186.728		13.6199	1.47931		13.6199	1.56623		13.6199	1.64164
	12.7714	183.901		13.6076	1.64679		13.6076	1.52081		13.6076	1.63581
	12.7598	183.543		13.5954	1.57895		13.5954	1.53843		13.5954	1.42577
	12.7482	180.728		13.5831	1.54335		13.5831	1.48703		13.5831	1.5477
	12.7366	186.84		13.5709	1.56384		13.5709	1.48456		13.5709	1.48135
	12.725	182.568		13.5586	1.73999		13.5586	1.50636		13.5586	1.58639
	12.7134	184.963		13.5464	1.55563		13.5464	1.4676		13.5464	1.54193
	12.7018	185.16		13.5341	1.61031		13.5341	1.55327		13.5341	1.66918
	12.6902	184.049		13.5218	1.7619		13.5218	1.40554		13.5218	1.44787
	12.6786	181.198		13.5096	1.56287		13.5096	1.49061		13.5096	1.56961
	12.667	180.148		13.4973	1.61058		13.4973	1.47747		13.4973	1.45379
	12.6554	178.346		13.485	1.702		13.485	1.45663		13.485	1.50906
	12.6437	180.222		13.4727	1.65934		13.4727	1.58548		13.4727	1.39261
	12.6321	176.84		13.4604	1.64556		13.4604	1.50568		13.4604	1.39814
	12.6205	177.123		13.4481	1.71225		13.4481	1.53673		13.4481	1.57511
	12.6088	174.481		13.4359	1.70359		13.4359	1.42446		13.4359	1.43687
	12.5972	176.407		13.4236	1.72815		13.4236	1.43351		13.4236	1.59761
	12.5856	174.926		13.4112	1.63036		13.4112	1.47569		13.4112	1.44262
	12.5739	174.358		13.3989	1.55563		13.3989	1.45468		13.3989	1.38742
	12.5623	172.259		13.3866	1.56279		13.3866	1.50382		13.3866	1.45896
	12.5506	174.753		13.3743	1.81826		13.3743	1.48676		13.3743	1.40944
	12.539	173.679		13.362	1.618		13.362	1.51335		13.362	1.34304
	12.5273	171.778		13.3497	1.60678		13.3497	1.48682		13.3497	1.5696
	12.5156	173.012		13.3373	1.7323		13.3373	1.53608		13.3373	1.43144
	12.504	174.556		13.325	1.56694		13.325	1.53637		13.325	1.64737
	12.4923	174.852		13.3127	1.72073		13.3127	1.52483		13.3127	1.61933
	12.4806	174.012		13.3003	1.77895		13.3003	1.59346		13.3003	1.48118
	12.469	174.667		13.288	1.68169		13.288	1.63655		13.288	1.57532
	12.4573	176.296		13.2756	1.693		13.2756	1.62762		13.2756	1.44796
	12.4456	175.333		13.2633	1.59034		13.2633	1.42419		13.2633	1.47042
	12.4339	175.951		13.2509	1.72533		13.2509	1.55363		13.2509	1.56978
	12.4222	180.914		13.2385	1.6861		13.2385	1.51347		13.2385	1.65282
	12.4105	176.704		13.2262	1.41261		13.2262	1.45067		13.2262	1.5755
	12.3988	179.407		13.2138	1.57497		13.2138	1.47933		13.2138	1.70239
	12.3871	178.173		13.2014	1.52206		13.2014	1.56833		13.2014	1.67469
	12.3754	181.84		13.189	1.72082		13.189	1.61341		13.189	1.56428
	12.3637	177.963		13.1767	1.85174		13.1767	1.57762		13.1767	1.60279
	12.352	180.63		13.1643	1.7384		13.1643	1.60806		13.1643	1.53089
	12.3403	179.432		13.1519	1.74988		13.1519	1.59152		13.1519	1.45958
	12.3286	182.506		13.1395	1.66623		13.1395	1.67403		13.1395	1.48138
	12.3169	181.457		13.1271	1.72488		13.1271	1.48833		13.1271	1.58061
	12.3051	185.926		13.1147	1.73178		13.1147	1.61976		13.1147	1.61927
	12.2934	185.519		13.1023	1.7793		13.1023	1.70671		13.1023	1.64712
	12.2817	187.432		13.0899	1.86561		13.0899	1.71466		13.0899	1.52016
	12.27	188.79		13.0775	1.67329		13.0775	1.67616		13.0775	1.50321
	12.2582	191.716		13.065	1.5195		13.065	1.67673		13.065	1.74106
	12.2465	189.42		13.0526	1.61623		13.0526	1.60826		13.0526	1.7134
	12.2347	192.358		13.0402	1.78363		13.0402	1.72759		13.0402	1.78537
	12.223	194.222		13.0278	1.8172		13.0278	1.68607		13.0278	1.68035
	12.2112	194.062		13.0153	1.70351		13.0153	1.74607		13.0153	1.86855
	12.1995	194.136		13.0029	1.78495		13.0029	1.79731		13.0029	1.83495
	12.1877	197.074		12.9904	1.69944		12.9904	1.71054		12.9904	1.6415
	12.176	198.741		12.978	1.77515		12.978	1.74088		12.978	1.76322
	12.1642	200.716		12.9655	1.58443		12.9655	1.7345		12.9655	1.8957
	12.1524	200.975		12.9531	1.64688		12.9531	1.70819		12.9531	1.85714
	12.1407	204.358		12.9406	1.73672		12.9406	1.66091		12.9406	1.59181
	12.1289	203.37		12.9282	1.75925		12.9282	1.79007		12.9282	1.90713
	12.1171	208.802		12.9157	1.76464		12.9157	1.79787		12.9157	1.83499
	12.1054	207.506		12.9032	1.80103		12.9032	1.7617		12.9032	1.89005
	12.0936	210.136		12.8907	1.6929		12.8907	1.69722		12.8907	1.74625
	12.0818	211.086		12.8783	1.63946		12.8783	1.72332		12.8783	1.8682
	12.07	214.235		12.8658	1.64838		12.8658	1.66664		12.8658	1.84073
	12.0582	214.198		12.8533	1.68946		12.8533	1.72052		12.8533	1.77413
	12.0464	213.481		12.8408	1.75713		12.8408	1.78766		12.8408	1.76302
	12.0346	219.136		12.8283	1.89228		12.8283	1.73901		12.8283	1.8129
	12.0228	215.877		12.8158	1.80518		12.8158	1.70128		12.8158	1.80734
	12.011	218.494		12.8033	1.67718		12.8033	1.733		12.8033	1.61953
	11.9992	217.358		12.7908	1.8035		12.7908	1.72024		12.7908	1.72444
	11.9874	219.173		12.7783	1.74184		12.7783	1.69145		12.7783	1.73564
	11.9756	219.531		12.7658	1.89034		12.7658	1.7638		12.7658	1.64145
	11.9637	219.691		12.7532	1.91667		12.7532	1.69148		12.7532	1.6415
	11.9519	220.889		12.7407	1.86349		12.7407	1.62298		12.7407	1.7578
	11.9401	220.296		12.7282	1.79167		12.7282	1.71485		12.7282	1.71336
	11.9283	221.691		12.7157	1.87594		12.7157	1.62713		12.7157	1.636
	11.9164	218.321		12.7031	2.07762		12.7031	1.75019		12.7031	1.59734
	11.9046	220.481		12.6906	1.82206		12.6906	1.58964		12.6906	1.49801
	11.8928	226.012		12.678	1.93733		12.678	1.6002		12.678	1.59744
	11.8809	222.864		12.6655	1.94856		12.6655	1.62133		12.6655	1.77438
	11.8691	219.136		12.6529	1.58133		12.6529	1.54578		12.6529	1.5255
	11.8572	221.753		12.6404	1.76084		12.6404	1.47615		12.6404	1.49781
	11.8454	218.259		12.6278	1.80466		12.6278	1.5682		12.6278	1.54204
	11.8335	216.148		12.6153	1.76879		12.6153	1.57776		12.6153	1.5586
	11.8217	214.58		12.6027	1.79626		12.6027	1.5682		12.6027	1.58624
	11.8098	215.049		12.5901	1.63831		12.5901	1.51203		12.5901	1.60825
	11.7979	216.321		12.5775	1.61861		12.5775	1.52103		12.5775	1.39269
	11.7861	213.383		12.565	1.77444		12.565	1.57027		12.565	1.61406
	11.7742	210.852		12.5524	1.64017		12.5524	1.52045		12.5524	1.77995
	11.7623	208.062		12.5398	1.67047		12.5398	1.57602		12.5398	1.53088
	11.7504	209.914		12.5272	1.93813		12.5272	1.61963		12.5272	1.60282
	11.7386	206.802		12.5146	1.76932		12.5146	1.5509		12.5146	1.61394
	11.7267	207.247		12.502	1.73442		12.502	1.45542		12.502	1.58616
	11.7148	206.395		12.4894	1.66101		12.4894	1.49432		12.4894	1.62486
	11.7029	202.642		12.4768	1.81446		12.4768	1.51767		12.4768	1.5916
	11.691	198.877		12.4642	1.72736		12.4642	1.47951		12.4642	1.46483
	11.6791	201.469		12.4516	1.71101		12.4516	1.47129		12.4516	1.58096
	11.6672	199.642		12.439	1.7891		12.439	1.55492		12.439	1.57529
	11.6553	200.864		12.4263	1.64299		12.4263	1.49258		12.4263	1.65264
	11.6434	200.543		12.4137	1.7028		12.4137	1.46204		12.4137	1.60831
	11.6315	196.877		12.4011	1.83133		12.4011	1.51717		12.4011	1.52557
	11.6196	193.358		12.3884	1.80642		12.3884	1.4829		12.3884	1.52552
	11.6077	196.753		12.3758	1.76905		12.3758	1.54392		12.3758	1.56966
	11.5957	190.667		12.3632	1.75412		12.3632	1.45673		12.3632	1.72426
	11.5838	195.346		12.3505	1.66711		12.3505	1.50775		12.3505	1.51988
	11.5719	191.864		12.3379	1.78495		12.3379	1.50992		12.3379	1.55307
	11.5599	189.593		12.3252	1.72559		12.3252	1.45626		12.3252	1.61367
	11.548	190.432		12.3125	1.62056		12.3125	1.39797		12.3125	1.64734
	11.5361	192.58		12.2999	1.60545		12.2999	1.49486		12.2999	1.52012
	11.5241	189.79		12.2872	1.86455		12.2872	1.39215		12.2872	1.71878
	11.5122	189.654		12.2745	1.63116		12.2745	1.46994		12.2745	1.55321
	11.5003	186.815		12.2619	1.6482		12.2619	1.47748		12.2619	1.74107
	11.4883	188.309		12.2492	1.48938		12.2492	1.43978		12.2492	1.53093
	11.4764	188.123		12.2365	1.87718		12.2365	1.52892		12.2365	1.63607
	11.4644	185.63		12.2238	1.62603		12.2238	1.44944		12.2238	1.46451
	11.4524	189.111		12.2111	1.66172		12.2111	1.48905		12.2111	1.49248
	11.4405	187.568		12.1984	1.75412		12.1984	1.48548		12.1984	1.58618
	11.4285	187.123		12.1857	1.75156		12.1857	1.5453		12.1857	1.51434
	11.4165	185.481		12.173	1.67533		12.173	1.51512		12.173	1.49792
	11.4046	184.741		12.1603	1.69467		12.1603	1.40154		12.1603	1.39273
	11.3926	184.148		12.1476	1.61976		12.1476	1.42801		12.1476	1.58639
	11.3806	187.556		12.1349	1.72789		12.1349	1.50718		12.1349	1.481
	11.3686	186.765		12.1222	1.74918		12.1222	1.54191		12.1222	1.64149
	11.3567	187.494		12.1095	1.76958		12.1095	1.47171		12.1095	1.67472
	11.3447	184.741		12.0968	1.74927		12.0968	1.46078		12.0968	1.57517
	11.3327	186.79		12.084	1.66252		12.084	1.47588		12.084	1.53651
	11.3207	184.691		12.0713	1.82294		12.0713	1.47933		12.0713	1.69683
	11.3087	186.802		12.0586	1.72197		12.0586	1.39838		12.0586	1.76877
	11.2967	186.531		12.0458	1.74406		12.0458	1.63822		12.0458	1.64721
	11.2847	186.506		12.0331	1.72868		12.0331	1.57459		12.0331	1.66914
	11.2727	187.123		12.0203	1.91207		12.0203	1.51354		12.0203	1.64161
	11.2607	188.963		12.0076	1.79061		12.0076	1.50964		12.0076	1.71908
	11.2486	187.086		11.9948	1.65934		11.9948	1.57247		11.9948	1.59709
	11.2366	187.543		11.9821	1.71543		11.9821	1.5984		11.9821	1.56971
	11.2246	184.864		11.9693	1.85218		11.9693	1.534		11.9693	1.68044
	11.2126	182.556		11.9565	1.65686		11.9565	1.59876		11.9565	1.47567
	11.2006	183.444		11.9438	1.6172		11.9438	1.6457		11.9438	1.5918
	11.1885	181.296		11.931	1.55978		11.931	1.56229		11.931	1.61376
	11.1765	180.531		11.9182	1.73981		11.9182	1.53463		11.9182	1.55872
	11.1645	184.025		11.9054	1.76623		11.9054	1.61939		11.9054	1.6527
	11.1524	181.272		11.8926	1.77117		11.8926	1.67247		11.8926	1.69108
	11.1404	180.679		11.8798	1.80094		11.8798	1.62162		11.8798	1.56973
	11.1283	182.654		11.867	1.77038		11.867	1.63666		11.867	1.50315
	11.1163	180.901		11.8543	1.65094		11.8543	1.81839		11.8543	1.80174
	11.1042	183.667		11.8414	1.70121		11.8414	1.67025		11.8414	1.56409
	11.0922	186.21		11.8286	1.67992		11.8286	1.61759		11.8286	1.78548
	11.0801	187.556		11.8158	1.77241		11.8158	1.75758		11.8158	1.66375
	11.0681	187.37		11.803	1.77815		11.803	1.68963		11.803	1.79069
	11.056	185.21		11.7902	1.85218		11.7902	1.773		11.7902	1.7962
	11.0439	183.765		11.7774	1.72232		11.7774	1.70668		11.7774	1.64703
	11.0319	183.222		11.7646	1.8058		11.7646	1.76157		11.7646	1.8128
	11.0198	185.765		11.7517	1.78725		11.7517	1.82194		11.7517	1.63624
	11.0077	184.123		11.7389	1.86932		11.7389	1.84095		11.7389	1.77964
	10.9956	183.79		11.7261	1.7732		11.7261	1.86228		11.7261	1.91244
	10.9836	186.58		11.7132	1.76826		11.7132	1.78454		11.7132	2.23298
	10.9715	184.963		11.7004	1.74246		11.7004	1.95503		11.7004	2.09482
	10.9594	180.062		11.6875	1.83531		11.6875	2.03427		11.6875	2.35994
	10.9473	176.37		11.6747	1.82904		11.6747	2.06101		11.6747	2.32128
	10.9352	177.728		11.6618	1.90191		11.6618	2.14662		11.6618	2.2937
	10.9231	177.309		11.649	1.70351		11.649	2.20346		11.649	2.32135
	10.911	174.074		11.6361	1.88177		11.6361	2.41001		11.6361	2.33233
	10.8989	176.012		11.6232	1.98142		11.6232	3.04636		11.6232	2.38763
	10.8868	172.21		11.6104	1.8945		11.6104	4.0046		11.6104	2.38736
	10.8747	171.062		11.5975	1.78548		11.5975	4.56298		11.5975	2.28259
	10.8626	169.235		11.5846	1.73699		11.5846	5.14221		11.5846	2.51472
	10.8505	171.444		11.5717	2.00677		11.5717	5.77043		11.5717	2.49254
	10.8383	169.864		11.5589	1.93513		11.5589	6.31921		11.5589	2.61969
	10.8262	168.605		11.546	2.04767		11.546	6.55509		11.546	2.82971
	10.8141	169.272		11.5331	2.12691		11.5331	7.26734		11.5331	2.70276
	10.802	166.704		11.5202	2.41454		11.5202	7.42022		11.5202	2.32112
	10.7898	166.605		11.5073	2.57478		11.5073	7.34298		11.5073	2.60881
	10.7777	167.642		11.4944	2.89359		11.4944	7.27399		11.4944	2.52617
	10.7656	164.642		11.4815	2.91594		11.4815	6.9449		11.4815	2.53685
	10.7534	169.679		11.4686	2.86047		11.4686	6.59953		11.4686	2.1333
	10.7413	165.481		11.4556	2.8261		11.4556	6.60304		11.4556	2.1998
	10.7291	165.642		11.4427	3.01717		11.4427	7.22179		11.4427	2.19432
	10.717	166.444		11.4298	3.22238		11.4298	6.86152		11.4298	2.05066
	10.7048	167.074		11.4169	3.1533		11.4169	6.96192		11.4169	1.86274
	10.6927	167.765		11.4039	3.15348		11.4039	6.59949		11.4039	1.84588
	10.6805	162.728		11.391	3.2397		11.391	6.20671		11.391	1.60832
	10.6683	160.778		11.3781	3.03811		11.3781	4.75425		11.3781	1.63605
	10.6562			11.3651			11.3651			11.3651
	10.644			11.3522			11.3522			11.3522
	10.6318			11.3392			11.3392			11.3392
	10.6197			11.3263			11.3263			11.3263
	10.6075			11.3133			11.3133			11.3133
	10.5953			11.3004			11.3004			11.3004
	10.5831			11.2874			11.2874			11.2874
	10.5709			11.2744			11.2744			11.2744
	10.5587			11.2615			11.2615			11.2615
	10.5466			11.2485			11.2485			11.2485
	10.5344			11.2355			11.2355			11.2355
	10.5222			11.2225			11.2225			11.2225
	10.51			11.2095			11.2095			11.2095
	10.4978			11.1966			11.1966			11.1966
	10.4855			11.1836			11.1836			11.1836
	10.4733			11.1706			11.1706			11.1706
	10.4611			11.1576			11.1576			11.1576
	10.4489	144.247		11.1446	1.67471		11.1446	1.35615		11.1446	1.43129
	10.4367	160.185		11.1316	1.86322		11.1316	1.4414		11.1316	1.50896
	10.4245	160.877		11.1185	1.77541		11.1185	1.41891		11.1185	1.56418
	10.4122	160.247		11.1055	1.79237		11.1055	1.33326		11.1055	1.50894
	10.4	161.222		11.0925	1.83151		11.0925	1.39406		11.0925	1.47578
	10.3878	162.37		11.0795	1.75174		11.0795	1.58532		11.0795	1.62478
	10.3755	162.012		11.0665	1.76764		11.0665	1.41917		11.0665	1.56418
	10.3633	160.951		11.0534	1.84635		11.0534	1.42106		11.0534	1.51981
	10.3511	160.914		11.0404	1.65271		11.0404	1.37699		11.0404	1.74108
	10.3388	162.519		11.0274	1.78654		11.0274	1.38437		11.0274	1.58611
	10.3266	162.247		11.0143	1.85395		11.0143	1.34671		11.0143	1.41506
	10.3143	162.21		11.0013	1.65174		11.0013	1.40893		11.0013	1.52557
	10.3021	163.012		10.9882	1.75095		10.9882	1.33748		10.9882	1.64182
	10.2898	163.654		10.9752	1.81755		10.9752	1.44743		10.9752	1.51964
	10.2775	161.383		10.9621	1.64556		10.9621	1.42093		10.9621	1.39831
	10.2653	162.481		10.9491	1.80589		10.9491	1.36935		10.9491	1.76316
	10.253	160.877		10.936	1.79935		10.936	1.35461		10.936	1.52549
	10.2408	161.889		10.9229	1.72453		10.9229	1.40934		10.9229	1.55307
	10.2285	162.679		10.9099	1.92948		10.9099	1.32181		10.9099	1.60287
	10.2162	162.025		10.8968	1.87921		10.8968	1.30128		10.8968	1.67484
	10.2039	159.531		10.8837	1.8308		10.8837	1.32735		10.8837	1.58088
	10.1917	161.173		10.8706	1.79494		10.8706	1.28601		10.8706	1.50341
	10.1794	163.827		10.8575	1.8725		10.8575	1.39767		10.8575	1.48675
	10.1671	162.025		10.8445	1.66164		10.8445	1.33317		10.8445	1.52549
	10.1548	161.185		10.8314	1.7778		10.8314	1.31689		10.8314	1.66334
	10.1425	165.123		10.8183	1.76844		10.8183	1.29965		10.8183	1.56973
	10.1302	160.358		10.8052	1.74847		10.8052	1.34679		10.8052	1.50354
	10.1179	159.506		10.7921	1.82674		10.7921	1.40379		10.7921	1.57524
	10.1056	163.506		10.779	1.84087		10.779	1.38484		10.779	1.64141
	10.0933	161.074		10.7659	1.80571		10.7659	1.3502		10.7659	1.46465
	10.081	162.988		10.7527	1.6861		10.7527	1.27628		10.7527	1.54215
	10.0687	162.543		10.7396	1.72506		10.7396	1.305		10.7396	1.55312
	10.0564	164.148		10.7265	1.82418		10.7265	1.38579		10.7265	1.5861
	10.0441	160.123		10.7134	1.96358		10.7134	1.37304		10.7134	1.62489
	10.0318	163		10.7003	1.94528		10.7003	1.26557		10.7003	1.52549
	10.0194	160.321		10.6871	1.77815		10.6871	1.32403		10.6871	1.5254
	10.0071	160.728		10.674	1.84432		10.674	1.25557		10.674	1.51451
	9.99478	162.062		10.6609	1.6892		10.6609	1.44192		10.6609	1.47593
	9.98245	161.889		10.6477	1.85218		10.6477	1.27309		10.6477	1.5477
	9.97012	164.42		10.6346	1.87197		10.6346	1.35758		10.6346	1.52548
	9.95778	163.086		10.6214	1.85297		10.6214	1.3865		10.6214	1.56955
	9.94544	162.235		10.6083	1.64008		10.6083	1.37083		10.6083	1.65274
	9.9331	162.852		10.5951	1.82038		10.5951	1.36385		10.5951	1.60832
	9.92076	160.593		10.582	1.76808		10.582	1.2977		10.582	1.67487
	9.90841	162.062		10.5688	1.90386		10.5688	1.43222		10.5688	1.50906
	9.89606	161.654		10.5556	1.92665		10.5556	1.37537		10.5556	1.52538
	9.88371	161.938		10.5425	1.69785		10.5425	1.40736		10.5425	1.73554
	9.87135	161.963		10.5293	1.84962		10.5293	1.3296		10.5293	1.65279
	9.859	166.531		10.5161	1.6884		10.5161	1.37711		10.5161	1.6305
	9.84663	165.111		10.5029	1.81013		10.5029	1.2956		10.5029	1.58633
	9.83427	163.938		10.4897	1.87382		10.4897	1.25413		10.4897	1.57531
	9.8219	162.63		10.4766	1.77214		10.4766	1.27649		10.4766	1.50338
	9.80953	165.704		10.4634	1.64432		10.4634	1.3525		10.4634	1.46465
	9.79716	163.16		10.4502	1.77232		10.4502	1.38661		10.4502	1.71346
	9.78478	163.198		10.437	1.79087		10.437	1.35867		10.437	1.44791
	9.77241	164.321		10.4238	1.92338		10.4238	1.27867		10.4238	1.42029
	9.76002	164.444		10.4106	1.67577		10.4106	1.31659		10.4106	1.61403
	9.74764	165.062		10.3974	1.72126		10.3974	1.35803		10.3974	1.50892
	9.73525	166.346		10.3841	1.74485		10.3841	1.34575		10.3841	1.68551
	9.72286	163.901		10.3709	1.75262		10.3709	1.32575		10.3709	1.47026
	9.71047	163.321		10.3577	1.68637		10.3577	1.25923		10.3577	1.58612
	9.69807	162.84		10.3445	1.75801		10.3445	1.39763		10.3445	1.63039
	9.68568	168.506		10.3313	1.72594		10.3313	1.33154		10.3313	1.59171
	9.67327	164.481		10.318	1.7596		10.318	1.30915		10.318	1.65785
	9.66087	167.111		10.3048	1.73001		10.3048	1.34487		10.3048	1.50877
	9.64846	165.247		10.2916	2.0179		10.2916	1.37079		10.2916	1.59203
	9.63605	165.802		10.2783	1.54193		10.2783	1.35636		10.2783	1.40383
	9.62364	165.568		10.2651	1.49105		10.2651	1.32782		10.2651	1.57525
	9.61122	165.494		10.2518	1.84891		10.2518	1.31094		10.2518	1.52551
	9.59881	167		10.2386	1.79061		10.2386	1.31817		10.2386	1.47564
	9.58638	165.988		10.2253	1.77833		10.2253	1.41498		10.2253	1.43167
	9.57396	167.259		10.2121	1.81826		10.2121	1.20671		10.2121	1.65235
	9.56153	169.247		10.1988	1.71004		10.1988	1.48871		10.1988	1.4261
	9.5491	169.247		10.1855	1.65801		10.1855	1.27861		10.1855	1.51998
	9.53667	168.815		10.1723	1.8111		10.1723	1.36188		10.1723	1.29858
	9.52424	169.481		10.159	1.66632		10.159	1.36773		10.159	1.46462
	9.5118	167.099		10.1457	1.58142		10.1457	1.42437		10.1457	1.63609
	9.49936	170		10.1325	1.85421		10.1325	1.40379		10.1325	1.57521
	9.48691	171.827		10.1192	1.78858		10.1192	1.30347		10.1192	1.5919
	9.47447	171.198		10.1059	1.67011		10.1059	1.35995		10.1059	1.45359
	9.46202	171.074		10.0926	1.89759		10.0926	1.37353		10.0926	1.62503
	9.44957	171.531		10.0793	1.7573		10.0793	1.31478		10.0793	1.37057
	9.43711	170.716		10.066	1.86605		10.066	1.30505		10.066	1.50885
	9.42465	173.247		10.0527	1.74105		10.0527	1.33958		10.0527	1.60854
	9.41219	171.877		10.0394	1.89273		10.0394	1.38116		10.0394	1.54779
	9.39973	176.284		10.0261	1.97029		10.0261	1.29903		10.0261	1.58631
	9.38726	171.568		10.0128	1.71976		10.0128	1.41672		10.0128	1.50895
	9.37479	177.037		9.99949	1.68805		9.99949	1.31639		9.99949	1.46441
	9.36232	177.235		9.98617	1.77029		9.98617	1.32369		9.98617	1.53644
	9.34985	178.062		9.97286	1.73619		9.97286	1.27142		9.97286	1.35427
	9.33737	177.568		9.95953	1.63398		9.95953	1.25411		9.95953	1.71889
	9.32489	181.889		9.94621	1.87665		9.94621	1.25584		9.94621	1.50892
	9.31241	180.025		9.93288	1.93071		9.93288	1.28245		9.93288	1.6305
	9.29992	181.025		9.91955	1.75244		9.91955	1.29787		9.91955	1.57496
	9.28743	180.765		9.90621	1.90448		9.90621	1.35644		9.90621	1.48133
	9.27494	183.728		9.89287	1.70951		9.89287	1.23102		9.89287	1.39292
	9.26245	182		9.87953	1.84405		9.87953	1.30655		9.87953	1.70242
	9.24995	182.741		9.86618	1.82532		9.86618	1.30659		9.86618	1.54756
	9.23745	183.654		9.85283	1.77841		9.85283	1.29736		9.85283	1.58068
	9.22495	186.457		9.83948	1.75412		9.83948	1.25754		9.83948	1.47562
	9.21245	186.309		9.82613	1.82833		9.82613	1.36549		9.82613	1.68565
	9.19994	187.84		9.81277	1.72338		9.81277	1.32024		9.81277	1.60827
	9.18743	190.963		9.7994	1.84405		9.7994	1.33694		9.7994	1.52552
	9.17492	188.519		9.78604	1.82373		9.78604	1.3843		9.78604	1.56403
	9.1624	191.284		9.77267	1.96914		9.77267	1.26338		9.77267	1.54204
	9.14988	191.852		9.7593	1.84193		9.7593	1.2483		9.7593	1.44252
	9.13736	193.778		9.74592	1.76897		9.74592	1.33733		9.74592	1.75205
	9.12484	189.852		9.73254	1.90147		9.73254	1.3883		9.73254	1.54205
	9.11231	192.432		9.71916	1.84529		9.71916	1.39859		9.71916	1.64173
	9.09978	192.284		9.70577	1.91967		9.70577	1.30707		9.70577	1.4647
	9.08725	189.667		9.69238	2.13725		9.69238	1.36758		9.69238	1.65234
	9.07472	192.235		9.67899	1.87453		9.67899	1.24276		9.67899	1.6856
	9.06218	193.827		9.66559	1.78389		9.66559	1.35219		9.66559	1.658
	9.04964	193.642		9.6522	1.79016		9.6522	1.28046		9.6522	1.62513
	9.0371	197.074		9.63879	1.80439		9.63879	1.24852		9.63879	1.44265
	9.02455	195.42		9.62539	1.79829		9.62539	1.33749		9.62539	1.43688
	9.012	196.111		9.61198	1.75412		9.61198	1.35217		9.61198	1.61925
	8.99945	196.556		9.59857	1.73928		9.59857	1.3091		9.59857	1.71335
	8.9869	194.568		9.58515	1.8808		9.58515	1.30519		9.58515	1.60829
	8.97434	193.321		9.57173	1.70324		9.57173	1.32543		9.57173	1.62491
	8.96178	196.457		9.55831	1.76676		9.55831	1.35218		9.55831	1.72452
	8.94922	196.679		9.54488	1.95288		9.54488	1.28607		9.54488	1.59719
	8.93666	196.012		9.53145	1.77603		9.53145	1.37746		9.53145	1.45367
	8.92409	194.173		9.51802	1.95562		9.51802	1.32212		9.51802	1.56947
	8.91152	194.012		9.50459	1.8308		9.50459	1.38715		9.50459	1.75757
	8.89895	195.235		9.49115	1.88469		9.49115	1.36021		9.49115	1.56426
	8.88637	195.025		9.47771	1.86437		9.47771	1.31465		9.47771	1.63029
	8.8738	193.111		9.46426	1.93222		9.46426	1.32772		9.46426	1.5201
	8.86122	193.407		9.45081	1.88725		9.45081	1.41676		9.45081	1.44802
	8.84863	192.963		9.43736	1.89167		9.43736	1.28629		9.43736	1.51983
	8.83605	193.58		9.4239	1.90209		9.4239	1.28428		9.4239	1.72992
	8.82346	190.889		9.41045	1.90942		9.41045	1.28409		9.41045	1.64136
	8.81087	193.926		9.39699	1.97444		9.39699	1.38646		9.39699	1.64716
	8.79828	192.123		9.38352	1.94317		9.38352	1.34464		9.38352	1.79083
	8.78568	190.617		9.37005	1.99555		9.37005	1.37125		9.37005	1.60835
	8.77308	191.728		9.35658	1.8679		9.35658	1.28435		9.35658	1.66875
	8.76048	190.605		9.34311	1.93849		9.34311	1.38663		9.34311	1.73008
	8.74788	187.519		9.32963	1.96534		9.32963	1.35457		9.32963	1.44805
	8.73527	191.407		9.31615	2.08734		9.31615	1.34288		9.31615	1.88449
	8.72266	188.321		9.30266	1.95262		9.30266	1.37353		9.30266	1.61955
	8.71005	186.802		9.28918	1.69441		9.28918	1.32404		9.28918	1.59724
	8.69743	185.296		9.27569	1.90748		9.27569	1.25745		9.27569	1.68582
	8.68482	184.667		9.26219	1.79247		9.26219	1.31441		9.26219	1.5806
	8.6722	181.938		9.2487	1.98875		9.2487	1.35067		9.2487	1.79655
	8.65958	183.173		9.2352	1.9172		9.2352	1.35614		9.2352	1.61413
	8.64695	185.012		9.22169	1.89856		9.22169	1.25945		9.22169	1.68017
	8.63432	181.926		9.20819	1.95024		9.20819	1.28429		9.20819	1.65839
	8.62169	185.556		9.19468	1.90129		9.19468	1.34633		9.19468	1.7078
	8.60906	185.556		9.18116	1.74935		9.18116	1.26911		9.18116	1.44818
	8.59642	185.556		9.16765	1.86941		9.16765	1.33689		9.16765	1.74676
	8.58379	188.605		9.15413	1.88354		9.15413	1.29019		9.15413	1.76879
	8.57115	186.198		9.14061	1.88654		9.14061	1.3352		9.14061	1.59174
	8.5585	186.58		9.12708	1.86331		9.12708	1.2895		9.12708	1.63058
	8.54586	185.753		9.11355	1.77753		9.11355	1.2124		9.11355	1.71902
	8.53321	188.605		9.10002	1.69644		9.10002	1.34327		9.10002	1.63059
	8.52056	188.506		9.08648	1.94882		9.08648	1.31827		9.08648	1.55856
	8.50791	190.198		9.07294	1.78345		9.07294	1.32813		9.07294	1.71874
	8.49525	187.247		9.0594	1.86578		9.0594	1.33908		9.0594	1.44265
	8.48259	188.605		9.04586	2.00536		9.04586	1.3069		9.04586	1.67502
	8.46993	191.642		9.03231	1.77753		9.03231	1.20321		9.03231	1.61929
	8.45727	197.358		9.01876	1.79246		9.01876	1.35469		9.01876	1.71344
	8.4446	203.84		9.00521	1.90977		9.00521	1.3853		9.00521	1.84594
	8.43193	213.605		8.99165	1.80244		8.99165	1.29409		8.99165	1.37068
	8.41926	229.605		8.97809	1.7816		8.97809	1.31633		8.97809	1.53654
	8.40659	248.235		8.96453	1.85041		8.96453	1.34287		8.96453	1.55298
	8.39391	258.16		8.95096	1.97718		8.95096	1.25016		8.95096	1.63068
	8.38123	267.79		8.93739	1.94723		8.93739	1.3238		8.93739	1.5474
	8.36855	272.136		8.92382	1.79962		8.92382	1.36781		8.92382	1.75752
	8.35587	284.333		8.91024	1.80297		8.91024	1.36047		8.91024	1.44814
	8.34318	283.617		8.89666	1.70757		8.89666	1.35265		8.89666	1.56985
	8.33049	292.111		8.88308	1.81269		8.88308	1.32205		8.88308	1.52552
	8.3178	294.617		8.86949	1.75474		8.86949	1.47769		8.86949	1.51441
	8.30511	298.062		8.85591	1.77806		8.85591	1.3828		8.85591	1.60278
	8.29241	301.889		8.84231	2.01905		8.84231	1.32034		8.84231	1.48689
	8.27971	307.272		8.82872	1.99061		8.82872	1.45689		8.82872	1.59718
	8.26701	308.457		8.81512	1.75236		8.81512	1.33315		8.81512	1.65807
	8.2543	313.025		8.80152	1.86225		8.80152	1.22751		8.80152	1.53101
	8.2416	312.272		8.78792	1.95138		8.78792	1.42575		8.78792	1.71865
	8.22889	309.432		8.77431	1.88513		8.77431	1.42221		8.77431	1.76322
	8.21618	308.296		8.7607	1.73495		8.7607	1.49273		8.7607	1.65238
	8.20346	312.395		8.74709	1.90456		8.74709	1.38439		8.74709	1.78508
	8.19075	321.494		8.73347	1.82215		8.73347	1.52487		8.73347	1.77398
	8.17803	335.136		8.71985	1.88787		8.71985	1.54775		8.71985	1.68593
	8.16531	341.58		8.70623	1.79661		8.70623	1.46797		8.70623	1.60298
	8.15258	350.741		8.69261	1.93707		8.69261	1.56057		8.69261	1.70241
	8.13986	356.086		8.67898	1.87497		8.67898	1.53618		8.67898	1.72446
	8.12713	357.741		8.66535	1.90942		8.66535	1.55305		8.66535	1.71911
	8.1144	355.79		8.65171	1.87382		8.65171	1.54405		8.65171	1.76335
	8.10166	352.259		8.63807	2.10615		8.63807	1.53458		8.63807	1.84059
	8.08893	350.877		8.62443	1.77347		8.62443	1.72158		8.62443	1.63607
	8.07619	344.765		8.61079	1.87126		8.61079	1.51705		8.61079	1.61959
	8.06345	326.593		8.59715	2.03309		8.59715	1.68962		8.59715	1.66934
	8.0507	312.395		8.5835	2.01525		8.5835	1.65723		8.5835	1.79089
	8.03796	293.531		8.56984	1.95359		8.56984	1.67427		8.56984	1.4812
	8.02521	247.864		8.55619	1.68372		8.55619	1.41887		8.55619	1.48673
	8.01246			8.54253			8.54253			8.54253
	7.9997			8.52887			8.52887			8.52887
	7.98695			8.5152			8.5152			8.5152
	7.97419			8.50154			8.50154			8.50154
	7.96143			8.48786			8.48786			8.48786
	7.94866			8.47419			8.47419			8.47419
	7.9359			8.46051			8.46051			8.46051
	7.92313			8.44684			8.44684			8.44684
	7.91036			8.43315			8.43315			8.43315
	7.89759			8.41947			8.41947			8.41947
	7.88481			8.40578			8.40578			8.40578
	7.87203			8.39209			8.39209			8.39209
	7.85925			8.37839			8.37839			8.37839
	7.84647			8.3647			8.3647			8.3647
	7.83369			8.351			8.351			8.351
	7.8209			8.33729			8.33729			8.33729
	7.80811			8.32359			8.32359			8.32359
	7.79532	156.926		8.30988	1.65253		8.30988	1.55339		8.30988	1.75745
	7.78252	171.074		8.29617	2.04255		8.29617	1.83771		8.29617	1.8349
	7.76972	178.593		8.28245	1.88354		8.28245	1.86226		8.28245	2.09479
	7.75693	177		8.26873	1.87638		8.26873	1.89275		8.26873	2.26637
	7.74412	177.79		8.25501	2.17576		8.25501	1.96263		8.25501	2.01153
	7.73132	177.148		8.24129	1.98177		8.24129	2.02345		8.24129	2.02846
	7.71851	174.321		8.22756	2.08716		8.22756	2.06837		8.22756	2.06145
	7.7057	175.42		8.21383	2.26622		8.21383	2.11415		8.21383	2.12234
	7.69289	176.407		8.2001	2.34475		8.2001	2.1309		8.2001	2.13916
	7.68008	176.086		8.18637	2.47054		8.18637	2.08375		8.18637	2.15567
	7.66726	175.111		8.17263	2.40694		8.17263	1.97165		8.17263	2.11678
	7.65445	171.333		8.15889	2.77222		8.15889	2.16313		8.15889	1.98452
	7.64163	176.593		8.14514	2.88423		8.14514	1.99824		8.14514	1.95117
	7.6288	175.728		8.1314	3.00596		8.1314	1.98713		8.1314	2.0172
	7.61598	177.938		8.11765	3.09156		8.11765	1.98385		8.11765	1.82385
	7.60315	177.16		8.10389	3.33237		8.10389	1.95297		8.10389	1.66351
	7.59032	177.617		8.09014	3.29889		8.09014	1.88858		8.09014	1.69153
	7.57749	175.346		8.07638	3.32769		8.07638	1.71965		8.07638	1.53662
	7.56465	175.951		8.06262	3.18493		8.06262	1.811		8.06262	1.47578
	7.55182	175.235		8.04885	2.91117		8.04885	1.78233		8.04885	1.61932
	7.53898	176.716		8.03509	2.72364		8.03509	1.65749		8.03509	1.69133
	7.52614	177.259		8.02132	2.52593		8.02132	1.53431		8.02132	1.54212
	7.51329	177.259		8.00754	2.49722		8.00754	1.58146		8.00754	1.76288
	7.50045	176.37		7.99377	2.1732		7.99377	1.54567		7.99377	1.66362
	7.4876	173.704		7.97999	2.19219		7.97999	1.51893		7.97999	1.60878
	7.47475	177.37		7.96621	1.95536		7.96621	1.42619		7.96621	1.71874
	7.46189	179.296		7.95242	1.87179		7.95242	1.39794		7.95242	1.59166
	7.44904	175.111		7.93864	1.98575		7.93864	1.41874		7.93864	1.5973
	7.43618	177.099		7.92485	1.98575		7.92485	1.44508		7.92485	1.50884
	7.42332	176.21		7.91106	1.98786		7.91106	1.37546		7.91106	1.60275
	7.41046	176.765		7.89726	1.82506		7.89726	1.42459		7.89726	1.56403
	7.39759	178.111		7.88346	1.94493		7.88346	1.42836		7.88346	1.61379
	7.38473	178.358		7.86966	1.9126		7.86966	1.40116		7.86966	1.59176
	7.37186	179.247		7.85586	1.89971		7.85586	1.34867		7.85586	1.54774
	7.35899	176.617		7.84205	1.87612		7.84205	1.29766		7.84205	1.65817
	7.34611	179.605		7.82824	1.82921		7.82824	1.35415		7.82824	1.66356
	7.33324	179.556		7.81443	1.84273		7.81443	1.2818		7.81443	1.69671
	7.32036	176.309		7.80061	1.75775		7.80061	1.35966		7.80061	1.67458
	7.30748	176.148		7.7868	1.92126		7.7868	1.29416		7.7868	1.68604
	7.29459	175.346		7.77298	1.88743		7.77298	1.43185		7.77298	1.60278
	7.28171	175.58		7.75915	1.86198		7.75915	1.43941		7.75915	1.51996
	7.26882	179.123		7.74533	1.82788		7.74533	1.37135		7.74533	1.5973
	7.25593	177.593		7.7315	1.79759		7.7315	1.31795		7.7315	1.47586
	7.24304	174.383		7.71767	1.76808		7.71767	1.22344		7.71767	1.47034
	7.23015	176.173		7.70383	1.70589		7.70383	1.20664		7.70383	1.61368
	7.21725	181.84		7.68999	1.88063		7.68999	1.35269		7.68999	1.70244
	7.20435	177.296		7.67615	1.87179		7.67615	1.34826		7.67615	1.51986
	7.19145	180.198		7.66231	1.8073		7.66231	1.32038		7.66231	1.37078
	7.17855	179.136		7.64847	1.85501		7.64847	1.32811		7.64847	1.50884
	7.16564	178.012		7.63462	1.91163		7.63462	1.29162		7.63462	1.64713
	7.15274	180		7.62077	1.83919		7.62077	1.3124		7.62077	1.65244
	7.13983	183.074		7.60691	1.91737		7.60691	1.33314		7.60691	1.51993
	7.12691	178.284		7.59306	1.84202		7.59306	1.31821		7.59306	1.3928
	7.114	179.099		7.5792	1.78195		7.5792	1.30685		7.5792	1.58613
	7.10108	179.259		7.56534	1.82267		7.56534	1.3622		7.56534	1.53657
	7.08817	179.852		7.55147	1.84944		7.55147	1.29757		7.55147	1.76292
	7.07525	178.679		7.5376	1.98416		7.5376	1.20594		7.5376	1.56424
	7.06232	178.617		7.52374	1.82506		7.52374	1.4057		7.52374	1.5752
	7.0494	178.296		7.50986	1.8217		7.50986	1.33415		7.50986	1.64711
	7.03647	183.802		7.49599	1.87197		7.49599	1.32391		7.49599	1.4813
	7.02354	178.778		7.48211	1.82638		7.48211	1.38097		7.48211	1.55851
	7.01061	180.901		7.46823	1.7596		7.46823	1.42809		7.46823	1.52556
	6.99768	180.086		7.45435	1.79803		7.45435	1.26713		7.45435	1.61369
	6.98474	179.988		7.44046	1.88504		7.44046	1.32027		7.44046	1.53077
	6.9718	181.975		7.42657	1.84193		7.42657	1.34627		7.42657	1.67455
	6.95886	182.975		7.41268	1.87188		7.41268	1.26124		7.41268	1.62479
	6.94592	184.741		7.39879	1.85306		7.39879	1.35815		7.39879	1.7796
	6.93298	182.914		7.38489	1.73928		7.38489	1.30715		7.38489	1.56422
	6.92003	186.543		7.37099	1.81251		7.37099	1.43016		7.37099	1.68579
	6.90708	183.58		7.35709	1.87488		7.35709	1.31853		7.35709	1.69144
	6.89413	182.321		7.34318	1.77833		7.34318	1.36182		7.34318	1.47584
	6.88118	181.864		7.32927	1.73107		7.32927	1.46435		7.32927	1.6638
	6.86822	182.704		7.31536	1.7808		7.31536	1.29962		7.31536	1.51463
	6.85526	181.827		7.30145	1.79547		7.30145	1.38472		7.30145	1.64152
	6.8423	182.691		7.28754	1.88195		7.28754	1.33168		7.28754	1.7906
	6.82934	182.988		7.27362	1.92594		7.27362	1.36417		7.27362	1.50342
	6.81638	184.753		7.2597	1.80068		7.2597	1.3637		7.2597	1.73005
	6.80341	186.21		7.24578	1.93663		7.24578	1.29553		7.24578	1.55303
	6.79044	183.457		7.23185	1.79441		7.23185	1.35064		7.23185	1.58087
	6.77747	187.296		7.21792	1.93928		7.21792	1.32385		7.21792	1.73557
	6.7645	185		7.20399	1.76419		7.20399	1.38085		7.20399	1.60256
	6.75153	185.136		7.19006	1.83972		7.19006	1.23882		7.19006	1.42588
	6.73855	184.827		7.17612	1.76923		7.17612	1.41262		7.17612	1.66923
	6.72557	185.802		7.16218	1.78707		7.16218	1.36391		7.16218	1.62504
	6.71259	185.444		7.14824	1.90094		7.14824	1.3182		7.14824	1.51449
	6.69961	186.691		7.1343	1.84564		7.1343	1.33172		7.1343	1.6747
	6.68662	185.753		7.12035	1.84546		7.12035	1.39988		7.12035	1.51435
	6.67364	190		7.1064	1.87276		7.1064	1.35491		7.1064	1.5861
	6.66065	189.123		7.09245	1.87877		7.09245	1.29745		7.09245	1.55874
	6.64766	186.63		7.0785	1.87382		7.0785	1.4397		7.0785	1.79605
	6.63466	191.012		7.06454	1.75209		7.06454	1.36595		7.06454	1.53627
	6.62167	191.123		7.05058	1.85545		7.05058	1.39558		7.05058	1.70791
	6.60867	192.778		7.03662	1.81208		7.03662	1.37715		7.03662	1.73534
	6.59567	194.691		7.02265	1.9747		7.02265	1.39991		7.02265	1.658
	6.58267	192.383		7.00869	1.79591		7.00869	1.41268		7.00869	1.42053
	6.56967	194.469		6.99472	1.8596		6.99472	1.48559		6.99472	1.53653
	6.55666	194.667		6.98075	1.96163		6.98075	1.40142		6.98075	1.55309
	6.54365	195.901		6.96677	1.96366		6.96677	1.39952		6.96677	1.65259
	6.53064	196.864		6.95279	2.03575		6.95279	1.40317		6.95279	1.78508
	6.51763	197.778		6.93881	1.82965		6.93881	1.4414		6.93881	1.58081
	6.50462	199.877		6.92483	1.83973		6.92483	1.36595		6.92483	1.66352
	6.4916	200.79		6.91085	1.90995		6.91085	1.45234		6.91085	1.6581
	6.47858	205.605		6.89686	1.93831		6.89686	1.49459		6.89686	1.719
	6.46556	206.358		6.88287	1.96411		6.88287	1.4817		6.88287	1.62508
	6.45254	204.642		6.86888	1.87727		6.86888	1.46021		6.86888	1.74669
	6.43952	210.025		6.85488	1.9134		6.85488	1.51176		6.85488	1.64174
	6.42649	212.086		6.84089	1.86119		6.84089	1.45479		6.84089	1.74637
	6.41346	219.605		6.82689	1.75775		6.82689	1.41109		6.82689	1.49788
	6.40043	222.395		6.81288	1.82788		6.81288	1.48712		6.81288	1.64723
	6.3874	225.099		6.79888	1.83301		6.79888	1.43808		6.79888	1.54217
	6.37437	232.593		6.78487	1.874		6.78487	1.45242		6.78487	1.8349
	6.36133	238.481		6.77086	1.9755		6.77086	1.52893		6.77086	1.68045
	6.34829	246.593		6.75685	1.81022		6.75685	1.48753		6.75685	1.625
	6.33525	255.173		6.74284	2.03831		6.74284	1.4793		6.74284	1.60842
	6.32221	270.086		6.72882	1.92824		6.72882	1.54492		6.72882	1.66357
	6.30917	277.37		6.7148	1.9543		6.7148	1.51723		6.7148	1.55323
	6.29612	292.457		6.70078	2.01728		6.70078	1.50553		6.70078	1.59754
	6.28307	306.21		6.68676	1.88919		6.68676	1.55846		6.68676	1.89004
	6.27002	316.778		6.67273	1.86481		6.67273	1.57034		6.67273	1.82396
	6.25697	331.519		6.6587	1.93416		6.6587	1.63656		6.6587	1.84576
	6.24392	337.407		6.64467	1.97876		6.64467	1.70272		6.64467	1.79074
	6.23086	350.617		6.63063	1.90562		6.63063	1.79964		6.63063	1.78529
	6.2178	359.012		6.6166	2.03707		6.6166	1.81476		6.6166	1.91783
	6.20474	363.84		6.60256	2.00094		6.60256	1.91499		6.60256	1.90694
	6.19168	368.815		6.58852	1.9823		6.58852	2.03597		6.58852	1.97304
	6.17862	379.556		6.57447	2.05853		6.57447	2.11808		6.57447	2.19974
	6.16555	377.938		6.56043	2.07081		6.56043	2.17058		6.56043	2.17793
	6.15249	385.543		6.54638	2.10438		6.54638	2.34486		6.54638	2.1113
	6.13942	384.765		6.53233	2.34819		6.53233	2.59623		6.53233	2.14432
	6.12635	392.296		6.51828	2.48919		6.51828	2.68771		6.51828	2.26634
	6.11327	394.432		6.50422	2.50296		6.50422	2.77707		6.50422	2.0727
	6.1002	403.074		6.49016	2.4565		6.49016	2.77143		6.49016	1.98412
	6.08712	410.556		6.4761	2.76798		6.4761	2.63716		6.4761	2.38216
	6.07404	408.58		6.46204	3.15445		6.46204	2.59735		6.46204	2.30478
	6.06096	414.296		6.44797	3.29844		6.44797	2.64653		6.44797	2.2659
	6.04788	416.272		6.43391	3.16135		6.43391	2.53431		6.43391	2.26615
	6.03479	407.531		6.41984	2.69952		6.41984	2.366		6.41984	2.19984
	6.02171	403.605		6.40577	2.10721		6.40577	2.1443		6.40577	2.10563
	6.00862	397.975		6.39169	1.94856		6.39169	2.10047		6.39169	1.94006
	5.99553	381.679		6.37761	2.0664		6.37761	2.02134		6.37761	1.96753
	5.98243	371.815		6.36354	1.99608		6.36354	1.89063		6.36354	1.87357
	5.96934	360.111		6.34945	2.01914		6.34945	1.91297		6.34945	2.06717
	5.95624	337.37		6.33537	1.93972		6.33537	1.90961		6.33537	2.00636
	5.94315	321.926		6.32128	1.98937		6.32128	1.88484		6.32128	1.97311
	5.93005	307.259		6.3072	1.93937		6.3072	1.9072		6.3072	1.95659
	5.91694	297.531		6.29311	1.93027		6.29311	1.89036		6.29311	1.82942
	5.90384	280.963		6.27901	1.99838		6.27901	1.69866		6.27901	1.90111
	5.89073	272.877		6.26492	2.20244		6.26492	1.83723		6.26492	1.96731
	5.87763	262.568		6.25082	2.04272		6.25082	1.80941		6.25082	2.10027
	5.86452	252.309		6.23672	2.00933		6.23672	1.73118		6.23672	2.10021
	5.85141	250.099		6.22262	2.12293		6.22262	1.82622		6.22262	2.1614
	5.83829	238.16		6.20851	2.0588		6.20851	1.82394		6.20851	2.02822
	5.82518	232.481		6.19441	1.86093		6.19441	1.87886		6.19441	2.27155
	5.81206	232.099		6.1803	1.87047		6.1803	1.83358		6.1803	2.33237
	5.79894	225.543		6.16619	2.08583		6.16619	1.94326		6.16619	2.08926
	5.78582	223.852		6.15207	1.91675		6.15207	1.97894		6.15207	2.38805
	5.7727	219.148		6.13796	2.01057		6.13796	2.04741		6.13796	2.39325
	5.75958	216.951		6.12384	2.01101		6.12384	2.11173		6.12384	2.41503
	5.74645	215.63		6.10972	1.99962		6.10972	2.1881		6.10972	2.85757
	5.73332	214.148		6.0956	1.91543		6.0956	2.28782		6.0956	2.84623
	5.72019	215.123		6.08147	2.12523		6.08147	2.27157		6.08147	2.77485
	5.70706	214.037		6.06734	1.95978		6.06734	2.63443		6.06734	2.79653
	5.69393	213.691		6.05321	2.00986		6.05321	2.6668		6.05321	3.1012
	5.68079	208.556		6.03908	2.09891		6.03908	2.84145		6.03908	3.20584
	5.66766	210.864		6.02495	2.03142		6.02495	3.11943		6.02495	3.38826
	5.65452	209.136		6.01081	2.03442		6.01081	3.3587		6.01081	3.23904
	5.64138	210.247		5.99667	2.21852		5.99667	3.62368		5.99667	3.54829
	5.62824	208.889		5.98253	2.32558		5.98253	3.79796		5.98253	3.78615
	5.61509	210.123		5.96839	2.20385		5.96839	4.05867		5.96839	3.73081
	5.60195	206.444		5.95425	2.29652		5.95425	4.2053		5.95425	4.13438
	5.5888	209.013		5.9401	2.35809		5.9401	4.16527		5.9401	4.11234
	5.57565	210.272		5.92595	2.34908		5.92595	4.34273		5.92595	4.16771
	5.5625	209.84		5.9118	2.43874		5.9118	4.58101		5.9118	5.00738
	5.54935	210.63		5.89765	2.47726		5.89765	4.70326		5.89765	5.64301
	5.53619	210.469		5.88349	2.5163		5.88349	5.1297		5.88349	6.22339
	5.52304	209.444		5.86933	2.44122		5.86933	5.6377		5.86933	6.53326
	5.50988	209.728		5.85517	2.72151		5.85517	7.83692		5.85517	6.4841
	5.49672	211.988		5.84101	2.84722		5.84101	10.5329		5.84101	6.86479
	5.48356	212.321		5.82685	3.06903		5.82685	12.3415		5.82685	7.14058
	5.47039	210.148		5.81268	3.55197		5.81268	12.8003		5.81268	6.8313
	5.45723	213.198		5.79851	4.53827		5.79851	13.4297		5.79851	7.27929
	5.44406	214.222		5.78434	5.06608		5.78434	12.9884		5.78434	5.96944
	5.43089	210.963		5.77017	6.2052		5.77017	13.1705		5.77017	4.67576
	5.41772	216.716		5.75599	6.94397		5.75599	13.2776		5.75599	3.60385
	5.40455	216.284		5.74182	8.58528		5.74182	11.8306		5.74182	2.97372
	5.39138	215.938		5.72764	8.9624		5.72764	8.7186		5.72764	2.79074
	5.3782	221.765		5.71345	7.5217		5.71345	5.96613		5.71345	2.12808
	5.36503	220.012		5.69927	5.85565		5.69927	3.55926		5.69927	2.12256
	5.35185	221.42		5.68509	4.19056		5.68509	2.60466		5.68509	2.05031
	5.33867	218.062		5.6709	2.8216		5.6709	2.24044		5.6709	2.24399
	5.32548	219.654		5.65671	2.50146		5.65671	2.02897		5.65671	1.97304
	5.3123	220.617		5.64252	2.41162		5.64252	1.93425		5.64252	1.88472
	5.29911	219.494		5.62832	2.15456		5.62832	1.83515		5.62832	1.82383
	5.28593	222.284		5.61413	2.08928		5.61413	1.73927		5.61413	1.86812
	5.27274	202.222		5.59993	1.84891		5.59993	1.52847		5.59993	1.63034
	5.25955			5.58573			5.58573			5.58573
	5.24635			5.57152			5.57152			5.57152
	5.23316			5.55732			5.55732			5.55732
	5.21997			5.54311			5.54311			5.54311
	5.20677			5.52891			5.52891			5.52891
	5.19357			5.51469			5.51469			5.51469
	5.18037			5.50048			5.50048			5.50048
	5.16717			5.48627			5.48627			5.48627
	5.15396			5.47205			5.47205			5.47205
	5.14076			5.45783			5.45783			5.45783
	5.12755			5.44361			5.44361			5.44361
	5.11434			5.42939			5.42939			5.42939
	5.10113			5.41516			5.41516			5.41516
	5.08792			5.40094			5.40094			5.40094
	5.0747			5.38671			5.38671			5.38671
	5.06149			5.37248			5.37248			5.37248
	5.04827			5.35824			5.35824			5.35824
	5.03505	265.593		5.34401	1.92435		5.34401	1.42791		5.34401	1.63592
	5.02183	291.383		5.32977	1.91199		5.32977	1.47146		5.32977	1.70779
	5.00861	300.765		5.31553	1.96578		5.31553	1.4927		5.31553	1.8573
	4.99539	308.358		5.30129	1.94546		5.30129	1.52437		5.30129	1.76299
	4.98216	323.679		5.28705	1.90262		5.28705	1.44349		5.28705	1.93985
	4.96894	334.272		5.27281	2.14908		5.27281	1.47952		5.27281	1.84048
	4.95571	340.519		5.25856	1.93283		5.25856	1.47556		5.25856	1.92884
	4.94248	351.753		5.24431	2.12329		5.24431	1.45278		5.24431	1.70759
	4.92925	362.099		5.23006	1.97523		5.23006	1.47196		5.23006	1.86255
	4.91601	377.099		5.21581	2.24352		5.21581	1.43439		5.21581	1.63056
	4.90278	394.099		5.20155	2.04838		5.20155	1.42799		5.20155	1.83502
	4.88954	408.802		5.1873	1.77117		5.1873	1.55301		5.1873	1.82413
	4.87631	424.79		5.17304	2.06967		5.17304	1.44903		5.17304	1.64705
	4.86307	438.247		5.15878	1.9391		5.15878	1.49445		5.15878	1.85692
	4.84982	457.926		5.14452	1.92736		5.14452	1.46575		5.14452	1.73544
	4.83658	476.704		5.13025	2.08566		5.13025	1.53432		5.13025	1.79068
	4.82334	491.494		5.11599	2.01658		5.11599	1.47562		5.11599	1.86817
	4.81009	512.494		5.10172	1.99882		5.10172	1.50625		5.10172	1.7078
	4.79685	530.321		5.08745	1.85165		5.08745	1.31647		5.08745	1.84612
	4.7836	548.716		5.07318	2.18141		5.07318	1.41647		5.07318	1.74111
	4.77035	566.222		5.0589	2.12373		5.0589	1.46799		5.0589	1.8461
	4.7571	585.407		5.04463	2.1285		5.04463	1.4185		5.04463	1.82943
	4.74384	602.704		5.03035	2.11878		5.03035	1.47211		5.03035	1.76878
	4.73059	621.432		5.01607	2.22532		5.01607	1.52453		5.01607	1.79065
	4.71733	631.506		5.00179	1.9937		5.00179	1.50794		5.00179	1.82395
	4.70407	650.444		4.98751	2.11949		4.98751	1.40538		4.98751	1.774
	4.69082	660.951		4.97322	2.15774		4.97322	1.45246		4.97322	1.82388
	4.67755	673.469		4.95894	2.15571		4.95894	1.41672		4.95894	1.70794
	4.66429	687.062		4.94465	2.03071		4.94465	1.46784		4.94465	1.61951
	4.65103	691.531		4.93036	2.02479		4.93036	1.52234		4.93036	1.68024
	4.63776	694.198		4.91607	2.12567		4.91607	1.44734		4.91607	1.90698
	4.6245	702.358		4.90177	2.04696		4.90177	1.50978		4.90177	1.73035
	4.61123	700.593		4.88748	2.16569		4.88748	1.57246		4.88748	1.87902
	4.59796	704.296		4.87318	2.12788		4.87318	1.44889		4.87318	1.64189
	4.58469	705.049		4.85888	2.21507		4.85888	1.50575		4.85888	1.83492
	4.57142	695.778		4.84458	2.28		4.84458	1.4184		4.84458	1.94564
	4.55814	697.667		4.83027	2.15774		4.83027	1.51914		4.83027	1.79643
	4.54487	689.667		4.81597	2.00827		4.81597	1.5381		4.81597	1.77423
	4.53159	683.531		4.80166	2.12956		4.80166	1.52113		4.80166	1.86268
	4.51831	670.975		4.78735	2.12912		4.78735	1.48268		4.78735	1.85705
	4.50503	662.296		4.77304	2.02674		4.77304	1.61175		4.77304	1.97331
	4.49175	649.704		4.75873	2.20429		4.75873	1.45285		4.75873	1.56428
	4.47847	637.222		4.74442	1.98292		4.74442	1.52862		4.74442	1.84067
	4.46518	622.444		4.7301	2.08106		4.7301	1.56462		4.7301	1.84595
	4.4519	610.951		4.71579	2.23945		4.71579	1.52491		4.71579	1.81278
	4.43861	594.21		4.70147	2.17576		4.70147	1.54759		4.70147	1.82377
	4.42532	579.728		4.68714	2.03027		4.68714	1.55715		4.68714	1.80737
	4.41203	561.321		4.67282	2.18521		4.67282	1.56505		4.67282	1.93452
	4.39874	549.951		4.6585	2.06684		4.6585	1.58542		4.6585	1.84592
	4.38545	529.481		4.64417	2.17311		4.64417	1.48094		4.64417	1.8072
	4.37215	518.198		4.62984	1.89361		4.62984	1.5716		4.62984	1.96776
	4.35886	508.395		4.61551	2.00862		4.61551	1.53608		4.61551	1.90703
	4.34556	489.185		4.60118	2.24767		4.60118	1.55899		4.60118	1.83495
	4.33226	472.889		4.58685	2.14943		4.58685	1.6579		4.58685	1.98966
	4.31896	459.185		4.57251	2.01384		4.57251	1.54196		4.57251	1.92901
	4.30566	439.457		4.55818	2.16684		4.55818	1.65539		4.55818	1.69684
	4.29236	425.494		4.54384	2.35191		4.54384	1.62306		4.54384	1.90637
	4.27905	416.173		4.5295	2.11022		4.5295	1.57721		4.5295	1.73549
	4.26575	403.049		4.51516	2.21525		4.51516	1.59506		4.51516	1.92886
	4.25244	389.025		4.50081	2.24325		4.50081	1.71212		4.50081	1.66892
	4.23913	378.543		4.48647	2.38168		4.48647	1.71264		4.48647	2.14455
	4.22582	368.37		4.47212	2.13168		4.47212	1.77217		4.47212	1.88461
	4.21251	356.753		4.45777	2.08283		4.45777	1.71015		4.45777	1.86815
	4.1992	344.667		4.44342	2.09157		4.44342	1.64572		4.44342	1.89017
	4.18589	336.383		4.42907	2.28		4.42907	1.69925		4.42907	1.77435
	4.17257	328.247		4.41472	2.20968		4.41472	1.70064		4.41472	2.10573
	4.15926	319.235		4.40036	2.30765		4.40036	1.65191		4.40036	1.91794
	4.14594	310.901		4.38601	2.26498		4.38601	1.67631		4.38601	1.88465
	4.13262	303.407		4.37165	2.19537		4.37165	1.70868		4.37165	1.98988
	4.1193	297.284		4.35729	2.1368		4.35729	1.72574		4.35729	2.01174
	4.10598	293.086		4.34293	2.19484		4.34293	1.87904		4.34293	1.92345
	4.09265	285.037		4.32856	2.36039		4.32856	1.7715		4.32856	1.98428
	4.07933	279.247		4.3142	2.24855		4.3142	1.6366		4.3142	2.17202
	4.066	275.148		4.29983	2.17567		4.29983	1.6743		4.29983	1.94548
	4.05268	268.506		4.28546	2.34581		4.28546	1.66887		4.28546	1.81843
	4.03935	265.63		4.27109	2.2217		4.27109	1.67669		4.27109	1.87371
	4.02602	261.765		4.25672	2.24316		4.25672	1.6632		4.25672	1.85728
	4.01269	254.778		4.24235	2.09467		4.24235	1.69156		4.24235	2.01759
	3.99936	253.988		4.22797	2.38309		4.22797	1.62531		4.22797	2.05587
	3.98602	250.136		4.2136	2.32249		4.2136	1.67229		4.2136	1.97328
	3.97269	248.642		4.19922	2.31834		4.19922	1.68952		4.19922	1.87926
	3.95935	245.185		4.18484	2.30146		4.18484	1.67252		4.18484	1.94008
	3.94602	242.037		4.17046	2.29228		4.17046	1.75038		4.17046	1.84057
	3.93268	238.951		4.15608	2.30827		4.15608	1.69509		4.15608	1.80703
	3.91934	238.321		4.14169	2.09502		4.14169	1.6708		4.14169	1.80176
	3.906	238.012		4.12731	2.33247		4.12731	1.66142		4.12731	2.06148
	3.89265	233.926		4.11292	2.28716		4.11292	1.64784		4.11292	1.9954
	3.87931	232.926		4.09853	2.19908		4.09853	1.64054		4.09853	1.97312
	3.86596	232.63		4.08414	2.39095		4.08414	1.57988		4.08414	1.9513
	3.85262	230.346		4.06975	2.18018		4.06975	1.59456		4.06975	1.80723
	3.83927	228.556		4.05536	2.09873		4.05536	1.69359		4.05536	1.97351
	3.82592	225.914		4.04096	2.16808		4.04096	1.5589		4.04096	1.92363
	3.81257	222.827		4.02657	2.11781		4.02657	1.66295		4.02657	1.86256
	3.79922	224.778		4.01217	2.12435		4.01217	1.61018		4.01217	1.78521
	3.78587	226.185		3.99777	2.27329		3.99777	1.5816		3.99777	1.75171
	3.77252	224.938		3.98337	2.28354		3.98337	1.53252		3.98337	1.8517
	3.75916	220.358		3.96896	2.30827		3.96896	1.64205		3.96896	1.89559
	3.74581	221.247		3.95456	2.23018		3.95456	1.64222		3.95456	1.79068
	3.73245	222.556		3.94015	2.23318		3.94015	1.65566		3.94015	1.82401
	3.71909	223.556		3.92575	2.33601		3.92575	1.48657		3.92575	1.99537
	3.70573	225.864		3.91134	2.22505		3.91134	1.5608		3.91134	1.98945
	3.69237	222.025		3.89693	2.23097		3.89693	1.63648		3.89693	1.91225
	3.67901	224.284		3.88252	2.02046		3.88252	1.6382		3.88252	2.04517
	3.66564	223.198		3.86811	2.17832		3.86811	1.53977		3.86811	2.06168
	3.65228	221.753		3.85369	2.06233		3.85369	1.53575		3.85369	2.00072
	3.63891	224.864		3.83928	2.20094		3.83928	1.59649		3.83928	1.98397
	3.62555	223.185		3.82486	2.33088		3.82486	1.5856		3.82486	2.09472
	3.61218	225.938		3.81044	2.33485		3.81044	1.55334		3.81044	1.8956
	3.59881	221.543		3.79602	2.27311		3.79602	1.58178		3.79602	1.84603
	3.58544	221.16		3.7816	2.29237		3.7816	1.71412		3.7816	1.83463
	3.57207	224.543		3.76717	2.23398		3.76717	1.48513		3.76717	1.87372
	3.5587	222.519		3.75275	2.3247		3.75275	1.6349		3.75275	1.97321
	3.54532	219.321		3.73832	2.32806		3.73832	1.56298		3.73832	1.98958
	3.53195	220.679		3.7239	2.19838		3.7239	1.59239		3.7239	1.9567
	3.51857	221.679		3.70947	1.9823		3.70947	1.59074		3.70947	1.79075
	3.50519	225.025		3.69504	2.24714		3.69504	1.54347		3.69504	2.15573
	3.49182	220.086		3.68061	2.18821		3.68061	1.58535		3.68061	2.02856
	3.47844	223.235		3.66617	1.97417		3.66617	1.58897		3.66617	1.89582
	3.46506	222.926		3.65174	2.27284		3.65174	1.55746		3.65174	1.90127
	3.45167	225.593		3.6373	2.41374		3.6373	1.66135		3.6373	1.93976
	3.43829	224.457		3.62287	2.30103		3.62287	1.63846		3.62287	1.98994
	3.42491	221.815		3.60843	2.18963		3.60843	1.56662		3.60843	1.82401
	3.41152	221.481		3.59399	2.22408		3.59399	1.62511		3.59399	1.90684
	3.39814	226.284		3.57955	2.34078		3.57955	1.59627		3.57955	1.80145
	3.38475	224.753		3.56511	2.1914		3.56511	1.63303		3.56511	1.79636
	3.37136	225.741		3.55066	2.39899		3.55066	1.63088		3.55066	1.97351
	3.35797	223.259		3.53622	2.20889		3.53622	1.62899		3.53622	1.87379
	3.34458	225.185		3.52177	2.06622		3.52177	1.59675		3.52177	1.80711
	3.33119	222.728		3.50732	2.21613		3.50732	1.5914		3.50732	1.98969
	3.31779	228.691		3.49287	2.14122		3.49287	1.57415		3.49287	1.75782
	3.3044	228.272		3.47842	2.16454		3.47842	1.61764		3.47842	1.85706
	3.29101	226.926		3.46397	2.24334		3.46397	1.57406		3.46397	1.95642
	3.27761	224.877		3.44952	2.21613		3.44952	1.58005		3.44952	1.98959
	3.26421	229.235		3.43506	2.23071		3.43506	1.4929		3.43506	2.03366
	3.25081	228.605		3.42061	2.3444		3.42061	1.62321		3.42061	1.96198
	3.23742	229.679		3.40615	2.13556		3.40615	1.62504		3.40615	1.86783
	3.22402	229.333		3.39169	2.13521		3.39169	1.59827		3.39169	2.09443
	3.21061	231.358		3.37723	2.27841		3.37723	1.62745		3.37723	2.06713
	3.19721	229.506		3.36277	2.16242		3.36277	1.53593		3.36277	2.07804
	3.18381	229.259		3.34831	2.13204		3.34831	1.64444		3.34831	1.93984
	3.1704	232.346		3.33385	2.18742		3.33385	1.72531		3.33385	2.00083
	3.157	231.617		3.31938	2.11498		3.31938	1.65498		3.31938	1.88498
	3.14359	230.975		3.30492	2.24122		3.30492	1.60424		3.30492	1.91819
	3.13018	234.259		3.29045	2.15951		3.29045	1.63651		3.29045	2.12244
	3.11678	231.914		3.27598	2.28998		3.27598	1.53799		3.27598	2.0229
	3.10337	231.481		3.26151	2.20306		3.26151	1.56807		3.26151	1.9289
	3.08996	232.975		3.24704	2.06772		3.24704	1.60815		3.24704	1.98957
	3.07654	238.654		3.23257	2.10986		3.23257	1.60208		3.23257	1.74694
	3.06313	238.679		3.21809	2.18521		3.21809	1.72407		3.21809	1.86244
	3.04972	236.617		3.20362	2.2664		3.20362	1.6104		3.20362	2.09493
	3.0363	240.407		3.18914	2.02912		3.18914	1.69926		3.18914	1.896
	3.02289	237.185		3.17467	2.30103		3.17467	1.74084		3.17467	2.11111
	3.00947	240		3.16019	2.05306		3.16019	1.69105		3.16019	1.93983
	2.99605	243.914		3.14571	2.11313		3.14571	1.79377		3.14571	2.13898
	2.98264	242.494		3.13123	2.24908		3.13123	1.65699		3.13123	1.84051
	2.96922	241.383		3.11675	2.25668		3.11675	1.60082		3.11675	2.10577
	2.9558	244.383		3.10226	2.16728		3.10226	1.78793		3.10226	2.02317
	2.94237	242.84		3.08778	2.15783		3.08778	1.67258		3.08778	1.81869
	2.92895	246.235		3.07329	2.29192		3.07329	1.72347		3.07329	1.92902
	2.91553	246.691		3.05881	2.29157		3.05881	1.48485		3.05881	2.02303
	2.9021	243.889		3.04432	2.20703		3.04432	1.73699		3.04432	2.10572
	2.88868	247.667		3.02983	2.19555		3.02983	1.68002		3.02983	2.15551
	2.87525	248.309		3.01534	2.22585		3.01534	1.74656		3.01534	1.79072
	2.86183	247.284		3.00085	2.36887		3.00085	1.61566		3.00085	2.12261
	2.8484	247.284		2.98636	2.26003		2.98636	1.80111		2.98636	1.84595
	2.83497	250.198		2.97186	2.23203		2.97186	1.68821		2.97186	2.12796
	2.82154	253.086		2.95737	2.16216		2.95737	1.75762		2.95737	2.16672
	2.80811	250.815		2.94287	2.22347		2.94287	1.66299		2.94287	2.10606
	2.79468	250.938		2.92838	2.21233		2.92838	1.6857		2.92838	1.97856
	2.78124	253.765		2.91388	2.21048		2.91388	1.65524		2.91388	2.27697
	2.76781	258.704		2.89938	2.44272		2.89938	1.70295		2.89938	2.01178
	2.75438	257		2.88488	2.35986		2.88488	1.70099		2.88488	2.19984
	2.74094	258.432		2.87038	2.29184		2.87038	1.8449		2.87038	2.00081
	2.7275	258.173		2.85588	2.28512		2.85588	1.66733		2.85588	1.9404
	2.71407	258.691		2.84137	2.32938		2.84137	1.69287		2.84137	1.96192
	2.70063	258.432		2.82687	2.3671		2.82687	1.77123		2.82687	2.10013
	2.68719	260.926		2.81236	2.31701		2.81236	1.91506		2.81236	2.12791
	2.67375	264.296		2.79786	2.37452		2.79786	1.71816		2.79786	1.97881
	2.66031	265.16		2.78335	2.17593		2.78335	1.90156		2.78335	2.23306
	2.64687	263		2.76884	2.28963		2.76884	1.8015		2.76884	2.02865
	2.63343	266.136		2.75433	2.44448		2.75433	1.80935		2.75433	2.11146
	2.61998	268.012		2.73982	2.183		2.73982	1.85671		2.73982	2.17235
	2.60654	265.741		2.72531	2.36092		2.72531	1.83928		2.72531	1.96208
	2.59309	267.198		2.71079	2.28326		2.71079	1.87872		2.71079	2.15009
	2.57965	267.173		2.69628	2.48185		2.69628	1.80555		2.69628	2.178
	2.5662	271.321		2.68176	2.21313		2.68176	1.83182		2.68176	2.06692
	2.55275	274.309		2.66725	2.36904		2.66725	1.9238		2.66725	2.14967
	2.53931	275.481		2.65273	2.22938		2.65273	1.95798		2.65273	2.21083
	2.52586	278.346		2.63821	2.39457		2.63821	1.88625		2.63821	2.02841
	2.51241	278.321		2.62369	2.40517		2.62369	1.81096		2.62369	1.98441
	2.49896	280.037		2.60917	2.4898		2.60917	1.94201		2.60917	2.37116
	2.4855	283.321		2.59465	2.34987		2.59465	1.87889		2.59465	2.23297
	2.47205	282.914		2.58013	2.54987		2.58013	1.8943		2.58013	2.22727
	2.4586	280.062		2.56561	2.36163		2.56561	2.00795		2.56561	2.2436
	2.44514	263.58		2.55108	2.2459		2.55108	1.85076		2.55108	1.9733
	2.43169			2.53656			2.53656			2.53656
	2.41823			2.52203			2.52203			2.52203
	2.40478			2.50751			2.50751			2.50751
	2.39132			2.49298			2.49298			2.49298
	2.37786			2.47845			2.47845			2.47845
	2.3644			2.46392			2.46392			2.46392
	2.35094			2.44939			2.44939			2.44939
	2.33748			2.43486			2.43486			2.43486
	2.32402			2.42032			2.42032			2.42032
	2.31056			2.40579			2.40579			2.40579
	2.2971			2.39126			2.39126			2.39126
	2.28363			2.37672			2.37672			2.37672
	2.27017			2.36219			2.36219			2.36219
	2.2567			2.34765			2.34765			2.34765
	2.24324			2.33311			2.33311			2.33311
	2.22977			2.31857			2.31857			2.31857
	2.21631			2.30403			2.30403			2.30403
	2.20284	311.099		2.28949	2.54015		2.28949	2.10789		2.28949	2.44279
	2.18937	329.099		2.27495	2.73052		2.27495	2.24263		2.27495	2.41549
	2.1759	331.691		2.26041	2.58953		2.26041	2.20465		2.26041	2.58655
	2.16243	336.901		2.24586	2.54961		2.24586	2.35852		2.24586	2.43741
	2.14896	339.21		2.23132	2.64828		2.23132	2.26733		2.23132	2.44273
	2.13549	337.444		2.21677	2.658		2.21677	2.32443		2.21677	2.56985
	2.12202	342.914		2.20223	2.70252		2.20223	2.53021		2.20223	2.81301
	2.10854	347.457		2.18768	2.80649		2.18768	2.37532		2.18768	2.57519
	2.09507	349.914		2.17313	2.63149		2.17313	2.37037		2.17313	2.59774
	2.0816	353.926		2.15858	2.63079		2.15858	2.46842		2.15858	2.84084
	2.06812	355.062		2.14404	2.61568		2.14404	2.55718		2.14404	2.76387
	2.05465	362.309		2.12949	2.69571		2.12949	2.4777		2.12949	2.86851
	2.04117	362.494		2.11493	2.76806		2.11493	2.53433		2.11493	2.63627
	2.02769	369.704		2.10038	2.87734		2.10038	2.57199		2.10038	3.00123
	2.01421	374.951		2.08583	2.90534		2.08583	2.72959		2.08583	2.96793
	2.00074	376.963		2.07128	2.81365		2.07128	2.67815		2.07128	2.7635
	1.98726	382.802		2.05672	2.89041		2.05672	2.57226		2.05672	2.83542
	1.97378	387.556		2.04217	2.8011		2.04217	2.71617		2.04217	3.06222
	1.9603	397.247		2.02761	2.91497		2.02761	2.76742		2.02761	3.24996
	1.94682	396.519		2.01306	3.01214		2.01306	2.79556		2.01306	3.14488
	1.93334	400.728		1.9985	3.04898		1.9985	2.89665		1.9985	3.16683
	1.91985	409.963		1.98394	3.05896		1.98394	2.79016		1.98394	3.28831
	1.90637	413.704		1.96938	2.94103		1.96938	2.944		1.96938	3.31617
	1.89289	422.494		1.95482	3.16514		1.95482	2.97408		1.95482	3.24424
	1.8794	429.63		1.94026	3.12433		1.94026	2.99113		1.94026	3.45428
	1.86592	435.457		1.9257	3.30366		1.9257	3.06703		1.9257	3.43762
	1.85243	440.642		1.91114	3.23634		1.91114	3.25672		1.91114	3.41018
	1.83895	447.802		1.89658	3.38943		1.89658	3.1898		1.89658	3.42663
	1.82546	453.741		1.88201	3.33369		1.88201	3.26348		1.88201	3.59255
	1.81197	463.432		1.86745	3.32309		1.86745	3.41928		1.86745	3.69229
	1.79849	471.136		1.85289	3.3238		1.85289	3.55696		1.85289	3.73072
	1.785	479.593		1.83832	3.43616		1.83832	3.47394		1.83832	3.61472
	1.77151	486.926		1.82375	3.52441		1.82375	3.59565		1.82375	3.97379
	1.75802	494.296		1.80919	3.67618		1.80919	3.64086		1.80919	4.24525
	1.74453	503.296		1.79462	3.52026		1.79462	3.69573		1.79462	4.03484
	1.73104	508.815		1.78005	3.72944		1.78005	3.81546		1.78005	4.27261
	1.71755	521.864		1.76548	3.58801		1.76548	3.96468		1.76548	4.6869
	1.70406	530.963		1.75091	3.77282		1.75091	4.04231		1.75091	4.14551
	1.69057	540.728		1.73634	3.64217		1.73634	4.05785		1.73634	4.47649
	1.67707	557.16		1.72177	4.05506		1.72177	4.43393		1.72177	4.62033
	1.66358	562.938		1.7072	3.80426		1.7072	4.37256		1.7072	4.51529
	1.65009	578.198		1.69263	4.00647		1.69263	4.60218		1.69263	4.69229
	1.63659	593.37		1.67806	4.44675		1.67806	4.55373		1.67806	5.44433
	1.6231	599.914		1.66348	4.35797		1.66348	4.677		1.66348	4.87428
	1.6096	615.21		1.64891	4.27343		1.64891	4.94604		1.64891	5.30006
	1.59611	623.222		1.63433	4.43747		1.63433	5.18779		1.63433	5.51549
	1.58261	635.074		1.61976	4.63031		1.61976	5.22195		1.61976	5.55451
	1.56911	657.16		1.60518	4.71636		1.60518	5.48919		1.60518	5.55488
	1.55561	670.42		1.59061	4.80849		1.59061	5.47738		1.59061	6.05767
	1.54212	689.802		1.57603	5.11555		1.57603	5.82404		1.57603	6.45619
	1.52862	706.309		1.56145	5.23887		1.56145	6.02861		1.56145	6.44971
	1.51512	725.494		1.54687	5.0607		1.54687	6.29457		1.54687	6.89752
	1.50162	750.21		1.53229	5.37792		1.53229	6.59567		1.53229	6.86986
	1.48812	762.556		1.51772	5.07792		1.51772	6.76068		1.51772	7.02499
	1.47462	786.926		1.50314	5.89469		1.50314	6.90628		1.50314	7.37327
	1.46112	800.481		1.48855	5.60141		1.48855	7.29857		1.48855	7.43341
	1.44762	825.889		1.47397	5.91978		1.47397	7.78743		1.47397	7.86547
	1.43411	848.716		1.45939	6.40432		1.45939	7.96689		1.45939	8.89881
	1.42061	875.914		1.44481	6.27507		1.44481	8.47863		1.44481	8.54998
	1.40711	900.21		1.43023	6.63408		1.43023	8.67872		1.43023	8.85962
	1.39361	922.21		1.41564	6.60988		1.41564	9.03861		1.41564	9.72722
	1.3801	960.432		1.40106	7.16102		1.40106	9.37168		1.40106	9.26913
	1.3666	998.272		1.38647	7.23902		1.38647	9.90476		1.38647	9.83219
	1.35309	1017.78		1.37189	7.76781		1.37189	10.6052		1.37189	10.8166
	1.33959	1053.85		1.3573	7.69042		1.3573	11.0948		1.3573	11.6899
	1.32608	1097.81		1.34272	8.05358		1.34272	11.5044		1.34272	11.7833
	1.31258	1132.58		1.32813	8.54182		1.32813	12.2506		1.32813	12.8559
	1.29907	1168.06		1.31354	8.97609		1.31354	12.7734		1.31354	13.1214
	1.28556	1214.3		1.29896	9.40948		1.29896	13.8227		1.29896	13.7681
	1.27205	1269.36		1.28437	9.58147		1.28437	14.6972		1.28437	14.9061
	1.25855	1309.78		1.26978	10.0549		1.26978	15.732		1.26978	15.5697
	1.24504	1366.57		1.25519	10.745		1.25519	16.6353		1.25519	17.0181
	1.23153	1420.17		1.2406	11.179		1.2406	17.5847		1.2406	17.8692
	1.21802	1473.85		1.22601	11.7351		1.22601	18.8167		1.22601	18.798
	1.20451	1537.75		1.21142	12.2381		1.21142	19.869		1.21142	20.251
	1.191	1607.43		1.19683	12.2312		1.19683	21.5104		1.19683	21.3069
	1.17749	1682.4		1.18224	13.0264		1.18224	22.5606		1.18224	23.4074
	1.16398	1749.96		1.16765	13.7825		1.16765	24.0693		1.16765	24.0916
	1.15047	1835.44		1.15305	14.316		1.15305	25.96		1.15305	26.6735
	1.13696	1941.57		1.13846	14.9234		1.13846	27.9488		1.13846	29.4704
	1.12345	2025.64		1.12387	15.941		1.12387	30.3798		1.12387	31.1447
	1.10994	2119.36		1.10927	17.1881		1.10927	32.3208		1.10927	33.6425
	1.09642	2234.19		1.09468	18.2927		1.09468	34.725		1.09468	34.915
	1.08291	2351.3		1.08008	19.0775		1.08008	37.688		1.08008	38.3922
	1.0694	2471.09		1.06549	20.3414		1.06549	40.496		1.06549	42.1718
	1.05588	2606.16		1.05089	21.2106		1.05089	44.0789		1.05089	44.185
	1.04237	2765.28		1.0363	23.3818		1.0363	47.817		1.0363	48.1841
	1.02886	2908.89		1.0217	24.8048		1.0217	51.6506		1.0217	52.6223
	1.01534	3071.52		1.00711	25.8823		1.00711	55.9335		1.00711	56.9896
	1.00183	3274.75		0.992508	28.3083		0.992508	60.5089		0.992508	61.0133
	0.98831	3474.15		0.977911	30.6082		0.977911	65.8219		0.977911	66.7837
	0.974795	3668.54		0.963313	32.5292		0.963313	71.9669		0.963313	71.7977
	0.961279	3911.79		0.948715	36.1021		0.948715	77.9375		0.948715	77.4129
	0.947763	4205.73		0.934117	38.6706		0.934117	83.8705		0.934117	86.2309
	0.934246	4461.46		0.919518	43.1283		0.919518	90.2929		0.919518	94.771
	0.92073	4783.32		0.904919	47.1661		0.904919	98.3974		0.904919	103.997
	0.907213	5213.85		0.890319	52.5786		0.890319	108.472		0.890319	120.91
	0.893695	5486.46		0.875719	56.684		0.875719	115.428		0.875719	134.108
	0.880177	5757.57		0.861119	60.6845		0.861119	122.308		0.861119	147.329
	0.866659	6296.1		0.846519	71.4616		0.846519	140.408		0.846519	174.34
	0.853141	6797.31		0.831918	81.669		0.831918	159.636		0.831918	208.397
	0.839623	7355.11		0.817316	96.6738		0.817316	187.909		0.817316	255.864
	0.826104	7938.14		0.802715	128.857		0.802715	236.693		0.802715	329.577
	0.812585	8597.21		0.788113	221.577		0.788113	349.002		0.788113	455.953
	0.799065	9299.56		0.773511	2949.94		0.773511	732.693		0.773511	734.335
	0.785546	10070.9		0.758909	11053.6		0.758909	8718.17		0.758909	1694.3
	0.772026	10994.6		0.744306	3418.71		0.744306	18429.6		0.744306	33328.4
	0.758506	11902.8		0.729703	273.857		0.729703	1263.05		0.729703	22600.5
	0.744985	12892.2		0.7151	194.037		0.7151	593.681		0.7151	1700.51
	0.731465	14180.2		0.700496	170.092		0.700496	427.063		0.700496	991.978
	0.717944	15411.4		0.685892	162.926		0.685892	373.305		0.685892	755.589
	0.704423	17033.7		0.671288	161.755		0.671288	356.32		0.671288	650.758
	0.690901	18674.6		0.656684	166.927		0.656684	355.997		0.656684	609.358
	0.67738	20495.3		0.642079	178.476		0.642079	369.444		0.642079	602.202
	0.663858	22468.5		0.627475	190.625		0.627475	392.852		0.627475	612.256
	0.650336	24851.6		0.61287	211.753		0.61287	428.383		0.61287	648.735
	0.636814	27647.4		0.598264	242.016		0.598264	484.791		0.598264	721.508
	0.623291	30976.8		0.583659	285.802		0.583659	569.888		0.583659	848.537
	0.609769	34488		0.569053	369.655		0.569053	717.07		0.569053	1067.92
	0.596246	36324.7		0.554447	586.457		0.554447	1063.03		0.554447	1481.66
	0.582723	31048.2		0.539841	1301.76		0.539841	2077.2		0.539841	2363.17
	0.5692	18871.5		0.525234	1473.44		0.525234	2475.43		0.525234	2767.7
	0.555676	10194.6		0.510628	1162.19		0.510628	1924.77		0.510628	2330.51
	0.542153	6761.22		0.496021	836.155		0.496021	1322.36		0.496021	1771.63
	0.528629	5592.91		0.481414	561.223		0.481414	809.154		0.481414	1228.21
	0.515105	5101.81		0.466807	354.999		0.466807	384.874		0.466807	719.275
	0.501581	4702.4		0.4522	208.493		0.4522	206.883		0.4522	254.769
	0.488056	4427.04		0.437592	103.323		0.437592	144.755		0.437592	130.693
	0.474532	4197.11		0.422984	44.1607		0.422984	100.347		0.422984	73.6589
	0.461007	3997.64		0.408376	25.3435		0.408376	66.2818		0.408376	39.6793
	0.447483	3795.15		0.393768	16.139		0.393768	38.4769		0.393768	21.0584
	0.433958	3643.84		0.37916	7.89042		0.37916	21.118		0.37916	12.0214
	0.420433	3496.98		0.364552	4.29225		0.364552	11.6333		0.364552	6.09649
	0.406907	3344.49		0.349944	3.54871		0.349944	5.06884		0.349944	3.96853
	0.393382	3208.67		0.335335	3.36037		0.335335	3.82835		0.335335	3.70882
	0.379857	3087.7		0.320726	3.25967		0.320726	3.61661		0.320726	3.55354
	0.366331	2974.86		0.306117	3.70294		0.306117	3.53678		0.306117	3.73629
	0.352805	2923.28		0.291508	3.58475		0.291508	3.50953		0.291508	3.74165
	0.339279	2910.89		0.276899	3.68369		0.276899	3.79382		0.276899	3.59235
	0.325754	2995.54		0.26229	3.973		0.26229	3.91727		0.26229	4.2175
	0.312228	3474.38		0.247681	4.30833		0.247681	4.4256		0.247681	4.64862
	0.298701	4102.83		0.233072	4.52537		0.233072	4.73961		0.233072	4.80322
	0.285175	4385.02		0.218462	2.91117		0.218462	2.95111		0.218462	2.86297
	0.271649	4498		0.203853	1.36252		0.203853	1.50733		0.203853	1.65804
	0.258122	4320.46		0.189243	0.5575		0.189243	0.638355		0.189243	0.817982
	0.244596	3494.95		0.174633	0.19823		0.174633	0.1763		0.174633	0.30405
	0.231069	2578.68		0.160024	0.0934617		0.160024	0.128822		0.160024	0.198928
	0.217543	1937.26		0.145414	0.0713772		0.145414	0.153443		0.145414	0.24882
	0.204016	1482.06		0.130804	0.103974		0.130804	0.124958		0.130804	0.215625
	0.190489	1146.37		0.116194	0.088073		0.116194	0.113725		0.116194	0.198909
	0.176962	883.432		0.101584	0.0495576		0.101584	0.113654		0.101584	0.221094
	0.163435	672.099		0.0869739	0.0549463		0.0869739	0.08903		0.0869739	0.215484
	0.149908	505.852		0.0723639	0.0826843		0.0723639	0.0966263		0.0723639	0.182445
	0.136381	414.494		0.0577538	0.0747336		0.0577538	0.0947058		0.0577538	0.127165
	0.122854	354.963		0.0431437	0.0605998		0.0431437	0.117491		0.0431437	0.176939
	0.109327	312.123		0.0285336	0.0798575		0.0285336	0.115455		0.0285336	0.204408
	0.0957999	293.21		0.0139235	0.0495576		0.0139235	0.109939		0.0139235	0.12713
	0.0822727	276.272		-0.000686676	0.0605998		-0.000686676	0.0756799		-0.000686676	0.165863
	0.0687455	266.531		-0.0152968	0.0413421		-0.0152968	0.109929		-0.0152968	0.116033
	0.0552183	239.568		-0.0299069	0.0747336		-0.0299069	0.0946277		-0.0299069	0.1879
	0.0416911	211.222		-0.044517	0.0636914		-0.044517	0.0966125		-0.044517	0.110579
	0.0281638	158.407		-0.0591271	0.0860407		-0.0591271	0.113674		-0.0591271	0.160274
	0.0146365	105.617		-0.0737372	0.0631617		-0.0737372	0.10806		-0.0737372	0.16576
	0.00110924	50.5556		-0.0883472	0.064221		-0.0883472	0.0909434		-0.0883472	0.138102
	-0.012418	21.037		-0.102957	0.0475253		-0.102957	0.105993		-0.102957	0.149247
	-0.0259453	17		-0.117567	0.0685505		-0.117567	0.0869942		-0.117567	0.14371
	-0.0394726	14.7037		-0.132177	0.101147		-0.132177	0.0965785		-0.132177	0.154718
	-0.0529998	14.3827		-0.146787	0.0744688		-0.146787	0.119422		-0.146787	0.110581
	-0.0665271	13.5802		-0.161397	0.0498224		-0.161397	0.0928707		-0.161397	0.14364
	-0.0800543	13		-0.176007	0.0498224		-0.176007	0.0871335		-0.176007	0.143659
	-0.0935815	12.6296		-0.190616	0.0736743		-0.190616	0.074018		-0.190616	0.0939822
	-0.107109	12.284		-0.205226	0.0605998		-0.205226	0.0606029		-0.205226	0.121626
	-0.120636	12.7654		-0.219835	0.0333915		-0.219835	0.0928434		-0.219835	0.138133
	-0.134163	12.1728		-0.234445	0.0472605		-0.234445	0.068121		-0.234445	0.0939998
	-0.14769	12.9136		-0.249054	0.071642		-0.249054	0.0719785		-0.249054	0.149214
	-0.161217	13.716		-0.263663	0.0711124		-0.263663	0.104164		-0.263663	0.0608214
	-0.174744	13.0494		-0.278273	0.027738		-0.278273	0.0719819		-0.278273	0.121556
	-0.188271	14.1235		-0.292882	0.0439041		-0.292882	0.094767		-0.292882	0.127077
	-0.201797	14.8025		-0.307491	0.0829491		-0.307491	0.0681549		-0.307491	0.0939822
	-0.215324	15.4321		-0.322099	0.027738		-0.322099	0.0700106		-0.322099	0.149249
	-0.228851	15.6667		-0.336708	0.0439041		-0.336708	0.0795203		-0.336708	0.082922
	-0.242378	15.963		-0.351317	0.0634266		-0.351317	0.0738716		-0.351317	0.0774018
	-0.255904	16.2963		-0.365925	0.088073		-0.365925	0.0833711		-0.365925	0.0940014
	-0.26943	17.642		-0.380533	0.0328618		-0.380533	0.0719785		-0.380533	0.116035
	-0.282957	17.3827		-0.395142	0.0631617		-0.395142	0.0605043		-0.395142	0.0883788
	-0.296483	18.1481		-0.40975	0.0492928		-0.40975	0.0890538		-0.40975	0.121624
	-0.310009	19.5309		-0.424357	0.0631617		-0.424357	0.0681073		-0.424357	0.138187
	-0.323535	20.4444		-0.438965	0.0498224		-0.438965	0.0681075		-0.438965	0.105043
	-0.337061	20.9012		-0.453573	0.0362183		-0.453573	0.0813422		-0.453573	0.154702
	-0.350587	22.4938		-0.46818	0.0605998		-0.46818	0.0529285		-0.46818	0.116102
	-0.364113	22.716		-0.482787	0.0549463		-0.482787	0.0587916		-0.482787	0.0939142
	-0.377638	24.3086		-0.497394	0.0690801		-0.497394	0.062462		-0.497394	0.0939822
	-0.391164	27.0494		-0.512001	0.041607		-0.512001	0.0472458		-0.512001	0.0718816
	-0.404689	28.5556		-0.526607	0.0798575		-0.526607	0.0587948		-0.526607	0.121608
	-0.418214	34.7407		-0.541214	0.0690801		-0.541214	0.0644741		-0.541214	0.099504

## Sheet: Fig. 4
	Fig. 4-a										Fig. 4-b										Fig. 4-c										Fig. 4-d										Fig. 4-e
	Zn2MeO-BDC2DABCO			Zn2Me-BDC2DABCO			Zn2BDC2DABCO				Zn2MeO-BDC2DABCO			Zn2Me-BDC2DABCO			Zn2BDC2DABCO				Zn2MeO-BDC2DABCO			Zn2Me-BDC2DABCO			Zn2BDC2DABCO				Zn2MeO-BDC2DABCO			Zn2Me-BDC2DABCO			Zn2BDC2DABCO				Zn2MeO-BDC2DABCO			Zn2Me-BDC2DABCO			Zn2BDC2DABCO
	cm-1	A (arb. u.)		cm-1	A (arb. u.)		cm-1	A (arb. u.)			cm-1	A (arb. u.)		cm-1	A (arb. u.)		cm-1	A (arb. u.)			cm-1	A (arb. u.)		cm-1	A (arb. u.)		cm-1	A (arb. u.)			cm-1	A (arb. u.)		cm-1	A (arb. u.)		cm-1	A (arb. u.)			cm-1	A (arb. u.)		cm-1	A (arb. u.)		cm-1	A (arb. u.)
	3999.31	0.70939		3999.31	0.45789		3998.03	0.06705			3999.31	0.70939		3999.31	0.45789		3998.03	0.06705			3999.31	0.70939		3999.31	0.45789		3998.03	0.06705			3999.31	0.70939		3999.31	0.45789		3998.03	0.06705			3998.03	0.687475		3999.31	0.423734		3998.03	0.324633
	3998.67	0.711765		3998.67	0.454897		3996.74	0.05382			3998.67	0.711765		3998.67	0.454897		3996.74	0.05382			3998.67	0.711765		3998.67	0.454897		3996.74	0.05382			3998.67	0.711765		3998.67	0.454897		3996.74	0.05382			3996.74	0.686007		3998.67	0.424998		3996.74	0.314323
	3998.03	0.713967		3998.03	0.451793		3995.46	0.05925			3998.03	0.713967		3998.03	0.451793		3995.46	0.05925			3998.03	0.713967		3998.03	0.451793		3995.46	0.05925			3998.03	0.713967		3998.03	0.451793		3995.46	0.05925			3995.46	0.684387		3998.03	0.4262		3995.46	0.325148
	3997.39	0.715565		3997.39	0.4486		3994.17	0.08681			3997.39	0.715565		3997.39	0.4486		3994.17	0.08681			3997.39	0.715565		3997.39	0.4486		3994.17	0.08681			3997.39	0.715565		3997.39	0.4486		3994.17	0.08681			3994.17	0.682688		3997.39	0.427158		3994.17	0.353259
	3996.74	0.715952		3996.74	0.44553		3992.89	0.11971			3996.74	0.715952		3996.74	0.44553		3992.89	0.11971			3996.74	0.715952		3996.74	0.44553		3992.89	0.11971			3996.74	0.715952		3996.74	0.44553		3992.89	0.11971			3992.89	0.681322		3996.74	0.42763		3992.89	0.382647
	3996.1	0.714573		3996.1	0.442933		3991.6	0.13653			3996.1	0.714573		3996.1	0.442933		3991.6	0.13653			3996.1	0.714573		3996.1	0.442933		3991.6	0.13653			3996.1	0.714573		3996.1	0.442933		3991.6	0.13653			3991.6	0.680893		3996.1	0.427456		3991.6	0.397174
	3995.46	0.711265		3995.46	0.44112		3990.32	0.12939			3995.46	0.711265		3995.46	0.44112		3990.32	0.12939			3995.46	0.711265		3995.46	0.44112		3990.32	0.12939			3995.46	0.711265		3995.46	0.44112		3990.32	0.12939			3990.32	0.681866		3995.46	0.42667		3990.32	0.391638
	3994.82	0.706333		3994.82	0.440243		3989.03	0.10227			3994.82	0.706333		3994.82	0.440243		3989.03	0.10227			3994.82	0.706333		3994.82	0.440243		3989.03	0.10227			3994.82	0.706333		3994.82	0.440243		3989.03	0.10227			3989.03	0.684272		3994.82	0.425484		3989.03	0.372689
	3994.17	0.700405		3994.17	0.440203		3987.74	0.07185			3994.17	0.700405		3994.17	0.440203		3987.74	0.07185			3994.17	0.700405		3994.17	0.440203		3987.74	0.07185			3994.17	0.700405		3994.17	0.440203		3987.74	0.07185			3987.74	0.687623		3994.17	0.424192		3987.74	0.348435
	3993.53	0.694012		3993.53	0.44074		3986.46	0.0615			3993.53	0.694012		3993.53	0.44074		3986.46	0.0615			3993.53	0.694012		3993.53	0.44074		3986.46	0.0615			3993.53	0.694012		3993.53	0.44074		3986.46	0.0615			3986.46	0.69106		3993.53	0.423074		3986.46	0.317957
	3992.89	0.687397		3992.89	0.44157		3985.17	0.08217			3992.89	0.687397		3992.89	0.44157		3985.17	0.08217			3992.89	0.687397		3992.89	0.44157		3985.17	0.08217			3992.89	0.687397		3992.89	0.44157		3985.17	0.08217			3985.17	0.693635		3992.89	0.422344		3985.17	0.288928
	3992.24	0.680673		3992.24	0.4425		3983.89	0.11549			3992.24	0.680673		3992.24	0.4425		3983.89	0.11549			3992.24	0.680673		3992.24	0.4425		3983.89	0.11549			3992.24	0.680673		3992.24	0.4425		3983.89	0.11549			3983.89	0.694602		3992.24	0.42213		3983.89	0.268601
	3991.6	0.674245		3991.6	0.443417		3982.6	0.12864			3991.6	0.674245		3991.6	0.443417		3982.6	0.12864			3991.6	0.674245		3991.6	0.443417		3982.6	0.12864			3991.6	0.674245		3991.6	0.443417		3982.6	0.12864			3982.6	0.693653		3991.6	0.422478		3982.6	0.259421
	3990.96	0.66895		3990.96	0.444223		3981.32	0.11335			3990.96	0.66895		3990.96	0.444223		3981.32	0.11335			3990.96	0.66895		3990.96	0.444223		3981.32	0.11335			3990.96	0.66895		3990.96	0.444223		3981.32	0.11335			3981.32	0.691016		3990.96	0.423288		3981.32	0.259217
	3990.32	0.66569		3990.32	0.44476		3980.03	0.09398			3990.32	0.66569		3990.32	0.44476		3980.03	0.09398			3990.32	0.66569		3990.32	0.44476		3980.03	0.09398			3990.32	0.66569		3990.32	0.44476		3980.03	0.09398			3980.03	0.687353		3990.32	0.424312		3980.03	0.261035
	3989.67	0.664813		3989.67	0.444847		3978.75	0.08752			3989.67	0.664813		3989.67	0.444847		3978.75	0.08752			3989.67	0.664813		3989.67	0.444847		3978.75	0.08752			3989.67	0.664813		3989.67	0.444847		3978.75	0.08752			3978.75	0.683518		3989.67	0.425226		3978.75	0.258511
	3989.03	0.665892		3989.03	0.44434		3977.46	0.08734			3989.03	0.665892		3989.03	0.44434		3977.46	0.08734			3989.03	0.665892		3989.03	0.44434		3977.46	0.08734			3989.03	0.665892		3989.03	0.44434		3977.46	0.08734			3977.46	0.680295		3989.03	0.425726		3977.46	0.249756
	3988.39	0.667975		3988.39	0.44329		3976.18	0.08166			3988.39	0.667975		3988.39	0.44329		3976.18	0.08166			3988.39	0.667975		3988.39	0.44329		3976.18	0.08166			3988.39	0.667975		3988.39	0.44329		3976.18	0.08166			3976.18	0.678235		3988.39	0.425668		3976.18	0.238254
	3987.74	0.670175		3987.74	0.44195		3974.89	0.06858			3987.74	0.670175		3987.74	0.44195		3974.89	0.06858			3987.74	0.670175		3987.74	0.44195		3974.89	0.06858			3987.74	0.670175		3987.74	0.44195		3974.89	0.06858			3974.89	0.677558		3987.74	0.425076		3974.89	0.228402
	3987.1	0.672035		3987.1	0.440703		3973.6	0.05242			3987.1	0.672035		3987.1	0.440703		3973.6	0.05242			3987.1	0.672035		3987.1	0.440703		3973.6	0.05242			3987.1	0.672035		3987.1	0.440703		3973.6	0.05242			3973.6	0.678093		3987.1	0.424078		3973.6	0.226248
	3986.46	0.673507		3986.46	0.439897		3972.32	0.04075			3986.46	0.673507		3986.46	0.439897		3972.32	0.04075			3986.46	0.673507		3986.46	0.439897		3972.32	0.04075			3986.46	0.673507		3986.46	0.439897		3972.32	0.04075			3972.32	0.679358		3986.46	0.422836		3972.32	0.229578
	3985.82	0.674635		3985.82	0.439693		3971.03	0.04248			3985.82	0.674635		3985.82	0.439693		3971.03	0.04248			3985.82	0.674635		3985.82	0.439693		3971.03	0.04248			3985.82	0.674635		3985.82	0.439693		3971.03	0.04248			3971.03	0.680739		3985.82	0.42147		3971.03	0.229743
	3985.17	0.675307		3985.17	0.440097		3969.75	0.05896			3985.17	0.675307		3985.17	0.440097		3969.75	0.05896			3985.17	0.675307		3985.17	0.440097		3969.75	0.05896			3985.17	0.675307		3985.17	0.440097		3969.75	0.05896			3969.75	0.681736		3985.17	0.420092		3969.75	0.223116
	3984.53	0.675257		3984.53	0.441007		3968.46	0.08093			3984.53	0.675257		3984.53	0.441007		3968.46	0.08093			3984.53	0.675257		3984.53	0.441007		3968.46	0.08093			3984.53	0.675257		3984.53	0.441007		3968.46	0.08093			3968.46	0.682129		3984.53	0.41882		3968.46	0.214553
	3983.89	0.674272		3983.89	0.44234		3967.18	0.10042			3983.89	0.674272		3983.89	0.44234		3967.18	0.10042			3983.89	0.674272		3983.89	0.44234		3967.18	0.10042			3983.89	0.674272		3983.89	0.44234		3967.18	0.10042			3967.18	0.681947		3983.89	0.41777		3967.18	0.209782
	3983.25	0.672423		3983.25	0.44396		3965.89	0.11575			3983.25	0.672423		3983.25	0.44396		3965.89	0.11575			3983.25	0.672423		3983.25	0.44396		3965.89	0.11575			3983.25	0.672423		3983.25	0.44396		3965.89	0.11575			3965.89	0.68132		3983.25	0.416994		3965.89	0.204709
	3982.6	0.670057		3982.6	0.44567		3964.61	0.12363			3982.6	0.670057		3982.6	0.44567		3964.61	0.12363			3982.6	0.670057		3982.6	0.44567		3964.61	0.12363			3982.6	0.670057		3982.6	0.44567		3964.61	0.12363			3964.61	0.680329		3982.6	0.416416		3964.61	0.19292
	3981.96	0.667645		3981.96	0.44716		3963.32	0.11938			3981.96	0.667645		3981.96	0.44716		3963.32	0.11938			3981.96	0.667645		3981.96	0.44716		3963.32	0.11938			3981.96	0.667645		3981.96	0.44716		3963.32	0.11938			3963.32	0.678971		3981.96	0.415916		3963.32	0.178721
	3981.32	0.665547		3981.32	0.4481		3962.03	0.10568			3981.32	0.665547		3981.32	0.4481		3962.03	0.10568			3981.32	0.665547		3981.32	0.4481		3962.03	0.10568			3981.32	0.665547		3981.32	0.4481		3962.03	0.10568			3962.03	0.677195		3981.32	0.415416		3962.03	0.171569
	3980.67	0.663963		3980.67	0.44833		3960.75	0.09333			3980.67	0.663963		3980.67	0.44833		3960.75	0.09333			3980.67	0.663963		3980.67	0.44833		3960.75	0.09333			3980.67	0.663963		3980.67	0.44833		3960.75	0.09333			3960.75	0.674945		3980.67	0.415026		3960.75	0.170045
	3980.03	0.66298		3980.03	0.447883		3959.46	0.08772			3980.03	0.66298		3980.03	0.447883		3959.46	0.08772			3980.03	0.66298		3980.03	0.447883		3959.46	0.08772			3980.03	0.66298		3980.03	0.447883		3959.46	0.08772			3959.46	0.672204		3980.03	0.414958		3959.46	0.163723
	3979.39	0.662625		3979.39	0.446993		3958.18	0.08637			3979.39	0.662625		3979.39	0.446993		3958.18	0.08637			3979.39	0.662625		3979.39	0.446993		3958.18	0.08637			3979.39	0.662625		3979.39	0.446993		3958.18	0.08637			3958.18	0.669041		3979.39	0.415382		3958.18	0.149974
	3978.75	0.662772		3978.75	0.445957		3956.89	0.08699			3978.75	0.662772		3978.75	0.445957		3956.89	0.08699			3978.75	0.662772		3978.75	0.445957		3956.89	0.08699			3978.75	0.662772		3978.75	0.445957		3956.89	0.08699			3956.89	0.665623		3978.75	0.41627		3956.89	0.138475
	3978.1	0.663107		3978.1	0.444993		3955.61	0.08817			3978.1	0.663107		3978.1	0.444993		3955.61	0.08817			3978.1	0.663107		3978.1	0.444993		3955.61	0.08817			3978.1	0.663107		3978.1	0.444993		3955.61	0.08817			3955.61	0.662212		3978.1	0.417412		3955.61	0.138667
	3977.46	0.663223		3977.46	0.44415		3954.32	0.08777			3977.46	0.663223		3977.46	0.44415		3954.32	0.08777			3977.46	0.663223		3977.46	0.44415		3954.32	0.08777			3977.46	0.663223		3977.46	0.44415		3954.32	0.08777			3954.32	0.659061		3977.46	0.418546		3954.32	0.149107
	3976.82	0.662867		3976.82	0.443337		3953.04	0.08447			3976.82	0.662867		3976.82	0.443337		3953.04	0.08447			3976.82	0.662867		3976.82	0.443337		3953.04	0.08447			3976.82	0.662867		3976.82	0.443337		3953.04	0.08447			3953.04	0.656346		3976.82	0.419464		3953.04	0.161937
	3976.18	0.662047		3976.18	0.442363		3951.75	0.07801			3976.18	0.662047		3976.18	0.442363		3951.75	0.07801			3976.18	0.662047		3976.18	0.442363		3951.75	0.07801			3976.18	0.662047		3976.18	0.442363		3951.75	0.07801			3951.75	0.654142		3976.18	0.420046		3951.75	0.172551
	3975.53	0.66092		3975.53	0.441037		3950.46	0.06818			3975.53	0.66092		3975.53	0.441037		3950.46	0.06818			3975.53	0.66092		3975.53	0.441037		3950.46	0.06818			3975.53	0.66092		3975.53	0.441037		3950.46	0.06818			3950.46	0.652486		3975.53	0.420176		3950.46	0.180314
	3974.89	0.659567		3974.89	0.4392		3949.18	0.05742			3974.89	0.659567		3974.89	0.4392		3949.18	0.05742			3974.89	0.659567		3974.89	0.4392		3949.18	0.05742			3974.89	0.659567		3974.89	0.4392		3949.18	0.05742			3949.18	0.651431		3974.89	0.419746		3949.18	0.183486
	3974.25	0.657898		3974.25	0.436813		3947.89	0.05201			3974.25	0.657898		3974.25	0.436813		3947.89	0.05201			3974.25	0.657898		3974.25	0.436813		3947.89	0.05201			3974.25	0.657898		3974.25	0.436813		3947.89	0.05201			3947.89	0.651036		3974.25	0.418698		3947.89	0.179933
	3973.6	0.655852		3973.6	0.43396		3946.61	0.05589			3973.6	0.655852		3973.6	0.43396		3946.61	0.05589			3973.6	0.655852		3973.6	0.43396		3946.61	0.05589			3973.6	0.655852		3973.6	0.43396		3946.61	0.05589			3946.61	0.651287		3973.6	0.41709		3946.61	0.17152
	3972.96	0.65362		3972.96	0.430913		3945.32	0.0654			3972.96	0.65362		3972.96	0.430913		3945.32	0.0654			3972.96	0.65362		3972.96	0.430913		3945.32	0.0654			3972.96	0.65362		3972.96	0.430913		3945.32	0.0654			3945.32	0.651988		3972.96	0.41518		3945.32	0.16268
	3972.32	0.65163		3972.32	0.428047		3944.04	0.07063			3972.32	0.65163		3972.32	0.428047		3944.04	0.07063			3972.32	0.65163		3972.32	0.428047		3944.04	0.07063			3972.32	0.65163		3972.32	0.428047		3944.04	0.07063			3944.04	0.652702		3972.32	0.41335		3944.04	0.156781
	3971.68	0.650277		3971.68	0.42574		3942.75	0.06382			3971.68	0.650277		3971.68	0.42574		3942.75	0.06382			3971.68	0.650277		3971.68	0.42574		3942.75	0.06382			3971.68	0.650277		3971.68	0.42574		3942.75	0.06382			3942.75	0.652823		3971.68	0.411998		3942.75	0.155165
	3971.03	0.6497		3971.03	0.424223		3941.47	0.04851			3971.03	0.6497		3971.03	0.424223		3941.47	0.04851			3971.03	0.6497		3971.03	0.424223		3941.47	0.04851			3971.03	0.6497		3971.03	0.424223		3941.47	0.04851			3941.47	0.651804		3971.03	0.411378		3941.47	0.157011
	3970.39	0.649828		3970.39	0.423557		3940.18	0.03674			3970.39	0.649828		3970.39	0.423557		3940.18	0.03674			3970.39	0.649828		3970.39	0.423557		3940.18	0.03674			3970.39	0.649828		3970.39	0.423557		3940.18	0.03674			3940.18	0.649439		3970.39	0.411556		3940.18	0.160025
	3969.75	0.65054		3969.75	0.423637		3938.89	0.03836			3969.75	0.65054		3969.75	0.423637		3938.89	0.03836			3969.75	0.65054		3969.75	0.423637		3938.89	0.03836			3969.75	0.65054		3969.75	0.423637		3938.89	0.03836			3938.89	0.646014		3969.75	0.41241		3938.89	0.161666
	3969.1	0.65183		3969.1	0.42422		3937.61	0.05387			3969.1	0.65183		3969.1	0.42422		3937.61	0.05387			3969.1	0.65183		3969.1	0.42422		3937.61	0.05387			3969.1	0.65183		3969.1	0.42422		3937.61	0.05387			3937.61	0.642205		3969.1	0.413696		3937.61	0.159923
	3968.46	0.653743		3968.46	0.424973		3936.32	0.07245			3968.46	0.653743		3968.46	0.424973		3936.32	0.07245			3968.46	0.653743		3968.46	0.424973		3936.32	0.07245			3968.46	0.653743		3968.46	0.424973		3936.32	0.07245			3936.32	0.638726		3968.46	0.415104		3936.32	0.154237
	3967.82	0.65619		3967.82	0.425537		3935.04	0.08062			3967.82	0.65619		3967.82	0.425537		3935.04	0.08062			3967.82	0.65619		3967.82	0.425537		3935.04	0.08062			3967.82	0.65619		3967.82	0.425537		3935.04	0.08062			3935.04	0.636038		3967.82	0.4163		3935.04	0.146486
	3967.18	0.65887		3967.18	0.425657		3933.75	0.07494			3967.18	0.65887		3967.18	0.425657		3933.75	0.07494			3967.18	0.65887		3967.18	0.425657		3933.75	0.07494			3967.18	0.65887		3967.18	0.425657		3933.75	0.07494			3933.75	0.634181		3967.18	0.417022		3933.75	0.140713
	3966.53	0.661355		3966.53	0.425203		3932.47	0.06126			3966.53	0.661355		3966.53	0.425203		3932.47	0.06126			3966.53	0.661355		3966.53	0.425203		3932.47	0.06126			3966.53	0.661355		3966.53	0.425203		3932.47	0.06126			3932.47	0.632837		3966.53	0.417154		3932.47	0.139446
	3965.89	0.663297		3965.89	0.42417		3931.18	0.04732			3965.89	0.663297		3965.89	0.42417		3931.18	0.04732			3965.89	0.663297		3965.89	0.42417		3931.18	0.04732			3965.89	0.663297		3965.89	0.42417		3931.18	0.04732			3931.18	0.631548		3965.89	0.416746		3931.18	0.140497
	3965.25	0.664625		3965.25	0.422623		3929.9	0.0392			3965.25	0.664625		3965.25	0.422623		3929.9	0.0392			3965.25	0.664625		3965.25	0.422623		3929.9	0.0392			3965.25	0.664625		3965.25	0.422623		3929.9	0.0392			3929.9	0.629968		3965.25	0.416		3929.9	0.139907
	3964.61	0.665535		3964.61	0.42068		3928.61	0.03872			3964.61	0.665535		3964.61	0.42068		3928.61	0.03872			3964.61	0.665535		3964.61	0.42068		3928.61	0.03872			3964.61	0.665535		3964.61	0.42068		3928.61	0.03872			3928.61	0.628042		3964.61	0.415194		3928.61	0.136339
	3963.96	0.666327		3963.96	0.41852		3927.32	0.04277			3963.96	0.666327		3963.96	0.41852		3927.32	0.04277			3963.96	0.666327		3963.96	0.41852		3927.32	0.04277			3963.96	0.666327		3963.96	0.41852		3927.32	0.04277			3927.32	0.626014		3963.96	0.414606		3927.32	0.132081
	3963.32	0.667135		3963.32	0.416313		3926.04	0.04627			3963.32	0.667135		3963.32	0.416313		3926.04	0.04627			3963.32	0.667135		3963.32	0.416313		3926.04	0.04627			3963.32	0.667135		3963.32	0.416313		3926.04	0.04627			3926.04	0.624259		3963.32	0.414404		3926.04	0.131294
	3962.68	0.66784		3962.68	0.414177		3924.75	0.04648			3962.68	0.66784		3962.68	0.414177		3924.75	0.04648			3962.68	0.66784		3962.68	0.414177		3924.75	0.04648			3962.68	0.66784		3962.68	0.414177		3924.75	0.04648			3924.75	0.623048		3962.68	0.41458		3924.75	0.136802
	3962.03	0.668175		3962.03	0.412113		3923.47	0.04498			3962.03	0.668175		3962.03	0.412113		3923.47	0.04498			3962.03	0.668175		3962.03	0.412113		3923.47	0.04498			3962.03	0.668175		3962.03	0.412113		3923.47	0.04498			3923.47	0.622367		3962.03	0.414948		3923.47	0.146845
	3961.39	0.66794		3961.39	0.41013		3922.18	0.04514			3961.39	0.66794		3961.39	0.41013		3922.18	0.04514			3961.39	0.66794		3961.39	0.41013		3922.18	0.04514			3961.39	0.66794		3961.39	0.41013		3922.18	0.04514			3922.18	0.621932		3961.39	0.415272		3922.18	0.155706
	3960.75	0.667117		3960.75	0.408297		3920.9	0.04859			3960.75	0.667117		3960.75	0.408297		3920.9	0.04859			3960.75	0.667117		3960.75	0.408297		3920.9	0.04859			3960.75	0.667117		3960.75	0.408297		3920.9	0.04859			3920.9	0.621295		3960.75	0.415388		3920.9	0.159137
	3960.11	0.66586		3960.11	0.406797		3919.61	0.05419			3960.11	0.66586		3960.11	0.406797		3919.61	0.05419			3960.11	0.66586		3960.11	0.406797		3919.61	0.05419			3960.11	0.66586		3960.11	0.406797		3919.61	0.05419			3919.61	0.620061		3960.11	0.41523		3919.61	0.158394
	3959.46	0.664517		3959.46	0.405837		3918.33	0.05859			3959.46	0.664517		3959.46	0.405837		3918.33	0.05859			3959.46	0.664517		3959.46	0.405837		3918.33	0.05859			3959.46	0.664517		3959.46	0.405837		3918.33	0.05859			3918.33	0.618038		3959.46	0.414764		3918.33	0.158532
	3958.82	0.663547		3958.82	0.405537		3917.04	0.05922			3958.82	0.663547		3958.82	0.405537		3917.04	0.05922			3958.82	0.663547		3958.82	0.405537		3917.04	0.05922			3958.82	0.663547		3958.82	0.405537		3917.04	0.05922			3917.04	0.615348		3958.82	0.413898		3917.04	0.162169
	3958.18	0.663397		3958.18	0.405827		3915.75	0.05729			3958.18	0.663397		3958.18	0.405827		3915.75	0.05729			3958.18	0.663397		3958.18	0.405827		3915.75	0.05729			3958.18	0.663397		3958.18	0.405827		3915.75	0.05729			3915.75	0.612386		3958.18	0.412506		3915.75	0.166028
	3957.53	0.664233		3957.53	0.406487		3914.47	0.05638			3957.53	0.664233		3957.53	0.406487		3914.47	0.05638			3957.53	0.664233		3957.53	0.406487		3914.47	0.05638			3957.53	0.664233		3957.53	0.406487		3914.47	0.05638			3914.47	0.609652		3957.53	0.410492		3914.47	0.165642
	3956.89	0.665878		3956.89	0.407197		3913.18	0.05833			3956.89	0.665878		3956.89	0.407197		3913.18	0.05833			3956.89	0.665878		3956.89	0.407197		3913.18	0.05833			3956.89	0.665878		3956.89	0.407197		3913.18	0.05833			3913.18	0.607511		3956.89	0.407928		3913.18	0.16111
	3956.25	0.66802		3956.25	0.407657		3911.9	0.06165			3956.25	0.66802		3956.25	0.407657		3911.9	0.06165			3956.25	0.66802		3956.25	0.407657		3911.9	0.06165			3956.25	0.66802		3956.25	0.407657		3911.9	0.06165			3911.9	0.606037		3956.25	0.405098		3911.9	0.156114
	3955.61	0.670422		3955.61	0.407723		3910.61	0.06371			3955.61	0.670422		3955.61	0.407723		3910.61	0.06371			3955.61	0.670422		3955.61	0.407723		3910.61	0.06371			3955.61	0.670422		3955.61	0.407723		3910.61	0.06371			3910.61	0.605058		3955.61	0.402432		3910.61	0.153254
	3954.96	0.672835		3954.96	0.407433		3909.33	0.06351			3954.96	0.672835		3954.96	0.407433		3909.33	0.06351			3954.96	0.672835		3954.96	0.407433		3909.33	0.06351			3954.96	0.672835		3954.96	0.407433		3909.33	0.06351			3909.33	0.604384		3954.96	0.400346		3909.33	0.152025
	3954.32	0.674742		3954.32	0.406927		3908.04	0.06186			3954.32	0.674742		3954.32	0.406927		3908.04	0.06186			3954.32	0.674742		3954.32	0.406927		3908.04	0.06186			3954.32	0.674742		3954.32	0.406927		3908.04	0.06186			3908.04	0.603988		3954.32	0.399026		3908.04	0.150796
	3953.68	0.675337		3953.68	0.406287		3906.76	0.05969			3953.68	0.675337		3953.68	0.406287		3906.76	0.05969			3953.68	0.675337		3953.68	0.406287		3906.76	0.05969			3953.68	0.675337		3953.68	0.406287		3906.76	0.05969			3906.76	0.60397		3953.68	0.398356		3906.76	0.149427
	3953.04	0.673857		3953.04	0.40547		3905.47	0.05774			3953.04	0.673857		3953.04	0.40547		3905.47	0.05774			3953.04	0.673857		3953.04	0.40547		3905.47	0.05774			3953.04	0.673857		3953.04	0.40547		3905.47	0.05774			3905.47	0.604321		3953.04	0.39798		3905.47	0.149072
	3952.39	0.670002		3952.39	0.40438		3904.18	0.05722			3952.39	0.670002		3952.39	0.40438		3904.18	0.05722			3952.39	0.670002		3952.39	0.40438		3904.18	0.05722			3952.39	0.670002		3952.39	0.40438		3904.18	0.05722			3904.18	0.604717		3952.39	0.397498		3904.18	0.150036
	3951.75	0.664168		3951.75	0.403003		3902.9	0.05916			3951.75	0.664168		3951.75	0.403003		3902.9	0.05916			3951.75	0.664168		3951.75	0.403003		3902.9	0.05916			3951.75	0.664168		3951.75	0.403003		3902.9	0.05916			3902.9	0.604587		3951.75	0.396678		3902.9	0.151269
	3951.11	0.657345		3951.11	0.401537		3901.61	0.0627			3951.11	0.657345		3951.11	0.401537		3901.61	0.0627			3951.11	0.657345		3951.11	0.401537		3901.61	0.0627			3951.11	0.657345		3951.11	0.401537		3901.61	0.0627			3901.61	0.603429		3951.11	0.395504		3901.61	0.151894
	3950.46	0.650763		3950.46	0.400303		3900.33	0.0653			3950.46	0.650763		3950.46	0.400303		3900.33	0.0653			3950.46	0.650763		3950.46	0.400303		3900.33	0.0653			3950.46	0.650763		3950.46	0.400303		3900.33	0.0653			3900.33	0.601146		3950.46	0.39418		3900.33	0.152045
	3949.82	0.645497		3949.82	0.399603		3899.04	0.06505			3949.82	0.645497		3949.82	0.399603		3899.04	0.06505			3949.82	0.645497		3949.82	0.399603		3899.04	0.06505			3949.82	0.645497		3949.82	0.399603		3899.04	0.06505			3899.04	0.598144		3949.82	0.393032		3899.04	0.152063
	3949.18	0.642127		3949.18	0.399517		3897.76	0.06217			3949.18	0.642127		3949.18	0.399517		3897.76	0.06217			3949.18	0.642127		3949.18	0.399517		3897.76	0.06217			3949.18	0.642127		3949.18	0.399517		3897.76	0.06217			3897.76	0.595112		3949.18	0.39232		3897.76	0.151714
	3948.54	0.64066		3948.54	0.399823		3896.47	0.05814			3948.54	0.64066		3948.54	0.399823		3896.47	0.05814			3948.54	0.64066		3948.54	0.399823		3896.47	0.05814			3948.54	0.64066		3948.54	0.399823		3896.47	0.05814			3896.47	0.592711		3948.54	0.392088		3896.47	0.150806
	3947.89	0.640692		3947.89	0.400123		3895.19	0.05422			3947.89	0.640692		3947.89	0.400123		3895.19	0.05422			3947.89	0.640692		3947.89	0.400123		3895.19	0.05422			3947.89	0.640692		3947.89	0.400123		3895.19	0.05422			3895.19	0.591283		3947.89	0.392132		3895.19	0.149908
	3947.25	0.641628		3947.25	0.4		3893.9	0.05125			3947.25	0.641628		3947.25	0.4		3893.9	0.05125			3947.25	0.641628		3947.25	0.4		3893.9	0.05125			3947.25	0.641628		3947.25	0.4		3893.9	0.05125			3893.9	0.59079		3947.25	0.39215		3893.9	0.149847
	3946.61	0.642797		3946.61	0.399257		3892.61	0.04997			3946.61	0.642797		3946.61	0.399257		3892.61	0.04997			3946.61	0.642797		3946.61	0.399257		3892.61	0.04997			3946.61	0.642797		3946.61	0.399257		3892.61	0.04997			3892.61	0.590916		3946.61	0.391922		3892.61	0.150715
	3945.96	0.643502		3945.96	0.397963		3891.33	0.05072			3945.96	0.643502		3945.96	0.397963		3891.33	0.05072			3945.96	0.643502		3945.96	0.397963		3891.33	0.05072			3945.96	0.643502		3945.96	0.397963		3891.33	0.05072			3891.33	0.591229		3945.96	0.39144		3891.33	0.151614
	3945.32	0.64315		3945.32	0.396403		3890.04	0.05269			3945.32	0.64315		3945.32	0.396403		3890.04	0.05269			3945.32	0.64315		3945.32	0.396403		3890.04	0.05269			3945.32	0.64315		3945.32	0.396403		3890.04	0.05269			3890.04	0.59137		3945.32	0.390848		3890.04	0.151466
	3944.68	0.64149		3944.68	0.394933		3888.76	0.05436			3944.68	0.64149		3944.68	0.394933		3888.76	0.05436			3944.68	0.64149		3944.68	0.394933		3888.76	0.05436			3944.68	0.64149		3944.68	0.394933		3888.76	0.05436			3888.76	0.591135		3944.68	0.390306		3888.76	0.150174
	3944.04	0.638767		3944.04	0.393757		3887.47	0.05487			3944.04	0.638767		3944.04	0.393757		3887.47	0.05487			3944.04	0.638767		3944.04	0.393757		3887.47	0.05487			3944.04	0.638767		3944.04	0.393757		3887.47	0.05487			3887.47	0.590448		3944.04	0.389868		3887.47	0.148616
	3943.39	0.635682		3943.39	0.392923		3886.19	0.05474			3943.39	0.635682		3943.39	0.392923		3886.19	0.05474			3943.39	0.635682		3943.39	0.392923		3886.19	0.05474			3943.39	0.635682		3943.39	0.392923		3886.19	0.05474			3886.19	0.589314		3943.39	0.389426		3886.19	0.147716
	3942.75	0.6331		3942.75	0.39237		3884.9	0.0553			3942.75	0.6331		3942.75	0.39237		3884.9	0.0553			3942.75	0.6331		3942.75	0.39237		3884.9	0.0553			3942.75	0.6331		3942.75	0.39237		3884.9	0.0553			3884.9	0.587786		3942.75	0.388776		3884.9	0.147725
	3942.11	0.631727		3942.11	0.39201		3883.62	0.05701			3942.11	0.631727		3942.11	0.39201		3883.62	0.05701			3942.11	0.631727		3942.11	0.39201		3883.62	0.05701			3942.11	0.631727		3942.11	0.39201		3883.62	0.05701			3883.62	0.585935		3942.11	0.38773		3883.62	0.14835
	3941.47	0.631898		3941.47	0.391763		3882.33	0.0586			3941.47	0.631898		3941.47	0.391763		3882.33	0.0586			3941.47	0.631898		3941.47	0.391763		3882.33	0.0586			3941.47	0.631898		3941.47	0.391763		3882.33	0.0586			3882.33	0.58387		3941.47	0.386212		3882.33	0.149384
	3940.82	0.633517		3940.82	0.391497		3881.05	0.05837			3940.82	0.633517		3940.82	0.391497		3881.05	0.05837			3940.82	0.633517		3940.82	0.391497		3881.05	0.05837			3940.82	0.633517		3940.82	0.391497		3881.05	0.05837			3881.05	0.581682		3940.82	0.384272		3881.05	0.150842
	3940.18	0.636203		3940.18	0.391033		3879.76	0.05628			3940.18	0.636203		3940.18	0.391033		3879.76	0.05628			3940.18	0.636203		3940.18	0.391033		3879.76	0.05628			3940.18	0.636203		3940.18	0.391033		3879.76	0.05628			3879.76	0.579458		3940.18	0.382026		3879.76	0.152549
	3939.54	0.639382		3939.54	0.390173		3878.47	0.05413			3939.54	0.639382		3939.54	0.390173		3878.47	0.05413			3939.54	0.639382		3939.54	0.390173		3878.47	0.05413			3939.54	0.639382		3939.54	0.390173		3878.47	0.05413			3878.47	0.577292		3939.54	0.379588		3878.47	0.154167
	3938.89	0.642377		3938.89	0.388827		3877.19	0.05335			3938.89	0.642377		3938.89	0.388827		3877.19	0.05335			3938.89	0.642377		3938.89	0.388827		3877.19	0.05335			3938.89	0.642377		3938.89	0.388827		3877.19	0.05335			3877.19	0.575329		3938.89	0.377024		3877.19	0.15572
	3938.25	0.644532		3938.25	0.387057		3875.9	0.05369			3938.25	0.644532		3938.25	0.387057		3875.9	0.05369			3938.25	0.644532		3938.25	0.387057		3875.9	0.05369			3938.25	0.644532		3938.25	0.387057		3875.9	0.05369			3875.9	0.573758		3938.25	0.374404		3875.9	0.1575
	3937.61	0.645357		3937.61	0.385047		3874.62	0.05424			3937.61	0.645357		3937.61	0.385047		3874.62	0.05424			3937.61	0.645357		3937.61	0.385047		3874.62	0.05424			3937.61	0.645357		3937.61	0.385047		3874.62	0.05424			3874.62	0.572742		3937.61	0.371836		3874.62	0.15938
	3936.97	0.64478		3936.97	0.38298		3873.33	0.05467			3936.97	0.64478		3936.97	0.38298		3873.33	0.05467			3936.97	0.64478		3936.97	0.38298		3873.33	0.05467			3936.97	0.64478		3936.97	0.38298		3873.33	0.05467			3873.33	0.572322		3936.97	0.369498		3873.33	0.160622
	3936.32	0.64315		3936.32	0.380957		3872.05	0.05521			3936.32	0.64315		3936.32	0.380957		3872.05	0.05521			3936.32	0.64315		3936.32	0.380957		3872.05	0.05521			3936.32	0.64315		3936.32	0.380957		3872.05	0.05521			3872.05	0.572364		3936.32	0.367592		3872.05	0.160546
	3935.68	0.641077		3935.68	0.379003		3870.76	0.05595			3935.68	0.641077		3935.68	0.379003		3870.76	0.05595			3935.68	0.641077		3935.68	0.379003		3870.76	0.05595			3935.68	0.641077		3935.68	0.379003		3870.76	0.05595			3870.76	0.572618		3935.68	0.366278		3870.76	0.159304
	3935.04	0.639108		3935.04	0.377143		3869.48	0.05665			3935.04	0.639108		3935.04	0.377143		3869.48	0.05665			3935.04	0.639108		3935.04	0.377143		3869.48	0.05665			3935.04	0.639108		3935.04	0.377143		3869.48	0.05665			3869.48	0.572836		3935.04	0.3656		3869.48	0.157865
	3934.39	0.637543		3934.39	0.375437		3868.19	0.05714			3934.39	0.637543		3934.39	0.375437		3868.19	0.05714			3934.39	0.637543		3934.39	0.375437		3868.19	0.05714			3934.39	0.637543		3934.39	0.375437		3868.19	0.05714			3868.19	0.572887		3934.39	0.365464		3868.19	0.157066
	3933.75	0.636482		3933.75	0.373903		3866.9	0.05738			3933.75	0.636482		3933.75	0.373903		3866.9	0.05738			3933.75	0.636482		3933.75	0.373903		3866.9	0.05738			3933.75	0.636482		3933.75	0.373903		3866.9	0.05738			3866.9	0.572761		3933.75	0.365662		3866.9	0.156872
	3933.11	0.635935		3933.11	0.37247		3865.62	0.05726			3933.11	0.635935		3933.11	0.37247		3865.62	0.05726			3933.11	0.635935		3933.11	0.37247		3865.62	0.05726			3933.11	0.635935		3933.11	0.37247		3865.62	0.05726			3865.62	0.572499		3933.11	0.36592		3865.62	0.156761
	3932.47	0.635938		3932.47	0.37097		3864.33	0.05677			3932.47	0.635938		3932.47	0.37097		3864.33	0.05677			3932.47	0.635938		3932.47	0.37097		3864.33	0.05677			3932.47	0.635938		3932.47	0.37097		3864.33	0.05677			3864.33	0.572124		3932.47	0.365962		3864.33	0.15648
	3931.82	0.636547		3931.82	0.369243		3863.05	0.05623			3931.82	0.636547		3931.82	0.369243		3863.05	0.05623			3931.82	0.636547		3931.82	0.369243		3863.05	0.05623			3931.82	0.636547		3931.82	0.369243		3863.05	0.05623			3863.05	0.571619		3931.82	0.36561		3863.05	0.15623
	3931.18	0.637772		3931.18	0.367223		3861.76	0.05584			3931.18	0.637772		3931.18	0.367223		3861.76	0.05584			3931.18	0.637772		3931.18	0.367223		3861.76	0.05584			3931.18	0.637772		3931.18	0.367223		3861.76	0.05584			3861.76	0.570995		3931.18	0.364812		3861.76	0.156375
	3930.54	0.639528		3930.54	0.36491		3860.48	0.05529			3930.54	0.639528		3930.54	0.36491		3860.48	0.05529			3930.54	0.639528		3930.54	0.36491		3860.48	0.05529			3930.54	0.639528		3930.54	0.36491		3860.48	0.05529			3860.48	0.570327		3930.54	0.36367		3860.48	0.15705
	3929.9	0.641615		3929.9	0.362343		3859.19	0.05423			3929.9	0.641615		3929.9	0.362343		3859.19	0.05423			3929.9	0.641615		3929.9	0.362343		3859.19	0.05423			3929.9	0.641615		3929.9	0.362343		3859.19	0.05423			3859.19	0.569724		3929.9	0.36238		3859.19	0.157936
	3929.25	0.643755		3929.25	0.359617		3857.91	0.05285			3929.25	0.643755		3929.25	0.359617		3857.91	0.05285			3929.25	0.643755		3929.25	0.359617		3857.91	0.05285			3929.25	0.643755		3929.25	0.359617		3857.91	0.05285			3857.91	0.569261		3929.25	0.36117		3857.91	0.158446
	3928.61	0.6456		3928.61	0.35691		3856.62	0.05187			3928.61	0.6456		3928.61	0.35691		3856.62	0.05187			3928.61	0.6456		3928.61	0.35691		3856.62	0.05187			3928.61	0.6456		3928.61	0.35691		3856.62	0.05187			3856.62	0.568911		3928.61	0.360232		3856.62	0.158232
	3927.97	0.646822		3927.97	0.354497		3855.33	0.05193			3927.97	0.646822		3927.97	0.354497		3855.33	0.05193			3927.97	0.646822		3927.97	0.354497		3855.33	0.05193			3927.97	0.646822		3927.97	0.354497		3855.33	0.05193			3855.33	0.568545		3927.97	0.359672		3855.33	0.15766
	3927.32	0.6472		3927.32	0.35263		3854.05	0.05334			3927.32	0.6472		3927.32	0.35263		3854.05	0.05334			3927.32	0.6472		3927.32	0.35263		3854.05	0.05334			3927.32	0.6472		3927.32	0.35263		3854.05	0.05334			3854.05	0.567997		3927.32	0.35948		3854.05	0.15772
	3926.68	0.646737		3926.68	0.351433		3852.76	0.05576			3926.68	0.646737		3926.68	0.351433		3852.76	0.05576			3926.68	0.646737		3926.68	0.351433		3852.76	0.05576			3926.68	0.646737		3926.68	0.351433		3852.76	0.05576			3852.76	0.567153		3926.68	0.359536		3852.76	0.158986
	3926.04	0.64562		3926.04	0.3508		3851.48	0.05814			3926.04	0.64562		3926.04	0.3508		3851.48	0.05814			3926.04	0.64562		3926.04	0.3508		3851.48	0.05814			3926.04	0.64562		3926.04	0.3508		3851.48	0.05814			3851.48	0.566036		3926.04	0.359608		3851.48	0.160726
	3925.4	0.644095		3925.4	0.350467		3850.19	0.05975			3925.4	0.644095		3925.4	0.350467		3850.19	0.05975			3925.4	0.644095		3925.4	0.350467		3850.19	0.05975			3925.4	0.644095		3925.4	0.350467		3850.19	0.05975			3850.19	0.564801		3925.4	0.359426		3850.19	0.161978
	3924.75	0.642242		3924.75	0.350107		3848.91	0.06053			3924.75	0.642242		3924.75	0.350107		3848.91	0.06053			3924.75	0.642242		3924.75	0.350107		3848.91	0.06053			3924.75	0.642242		3924.75	0.350107		3848.91	0.06053			3848.91	0.563666		3924.75	0.35877		3848.91	0.162638
	3924.11	0.639945		3924.11	0.349507		3847.62	0.06071			3924.11	0.639945		3924.11	0.349507		3847.62	0.06071			3924.11	0.639945		3924.11	0.349507		3847.62	0.06071			3924.11	0.639945		3924.11	0.349507		3847.62	0.06071			3847.62	0.56281		3924.11	0.357546		3847.62	0.163032
	3923.47	0.63701		3923.47	0.348593		3846.34	0.0604			3923.47	0.63701		3923.47	0.348593		3846.34	0.0604			3923.47	0.63701		3923.47	0.348593		3846.34	0.0604			3923.47	0.63701		3923.47	0.348593		3846.34	0.0604			3846.34	0.562307		3923.47	0.355786		3846.34	0.163235
	3922.83	0.63338		3922.83	0.347423		3845.05	0.05958			3922.83	0.63338		3922.83	0.347423		3845.05	0.05958			3922.83	0.63338		3922.83	0.347423		3845.05	0.05958			3922.83	0.63338		3922.83	0.347423		3845.05	0.05958			3845.05	0.562093		3922.83	0.353596		3845.05	0.16302
	3922.18	0.629262		3922.18	0.346137		3843.76	0.05842			3922.18	0.629262		3922.18	0.346137		3843.76	0.05842			3922.18	0.629262		3922.18	0.346137		3843.76	0.05842			3922.18	0.629262		3922.18	0.346137		3843.76	0.05842			3843.76	0.562024		3922.18	0.351058		3843.76	0.162279
	3921.54	0.6251		3921.54	0.344887		3842.48	0.0575			3921.54	0.6251		3921.54	0.344887		3842.48	0.0575			3921.54	0.6251		3921.54	0.344887		3842.48	0.0575			3921.54	0.6251		3921.54	0.344887		3842.48	0.0575			3842.48	0.561931		3921.54	0.348232		3842.48	0.161367
	3920.9	0.62141		3920.9	0.343803		3841.19	0.05738			3920.9	0.62141		3920.9	0.343803		3841.19	0.05738			3920.9	0.62141		3920.9	0.343803		3841.19	0.05738			3920.9	0.62141		3920.9	0.343803		3841.19	0.05738			3841.19	0.561697		3920.9	0.34523		3841.19	0.160857
	3920.25	0.618607		3920.25	0.342927		3839.91	0.058			3920.25	0.618607		3920.25	0.342927		3839.91	0.058			3920.25	0.618607		3920.25	0.342927		3839.91	0.058			3920.25	0.618607		3920.25	0.342927		3839.91	0.058			3839.91	0.561303		3920.25	0.342302		3839.91	0.16106
	3919.61	0.616912		3919.61	0.342227		3838.62	0.05876			3919.61	0.616912		3919.61	0.342227		3838.62	0.05876			3919.61	0.616912		3919.61	0.342227		3838.62	0.05876			3919.61	0.616912		3919.61	0.342227		3838.62	0.05876			3838.62	0.560813		3919.61	0.339788		3838.62	0.161787
	3918.97	0.616285		3918.97	0.341597		3837.34	0.05909			3918.97	0.616285		3918.97	0.341597		3837.34	0.05909			3918.97	0.616285		3918.97	0.341597		3837.34	0.05909			3918.97	0.616285		3918.97	0.341597		3837.34	0.05909			3837.34	0.560346		3918.97	0.338026		3837.34	0.162554
	3918.33	0.616417		3918.33	0.34088		3836.05	0.05889			3918.33	0.616417		3918.33	0.34088		3836.05	0.05889			3918.33	0.616417		3918.33	0.34088		3836.05	0.05889			3918.33	0.616417		3918.33	0.34088		3836.05	0.05889			3836.05	0.560011		3918.33	0.337176		3836.05	0.163077
	3917.68	0.616847		3917.68	0.33992		3834.77	0.05835			3917.68	0.616847		3917.68	0.33992		3834.77	0.05835			3917.68	0.616847		3917.68	0.33992		3834.77	0.05835			3917.68	0.616847		3917.68	0.33992		3834.77	0.05835			3834.77	0.559854		3917.68	0.337158		3834.77	0.16347
	3917.04	0.617062		3917.04	0.338623		3833.48	0.05767			3917.04	0.617062		3917.04	0.338623		3833.48	0.05767			3917.04	0.617062		3917.04	0.338623		3833.48	0.05767			3917.04	0.617062		3917.04	0.338623		3833.48	0.05767			3833.48	0.55985		3917.04	0.3377		3833.48	0.163932
	3916.4	0.6167		3916.4	0.337		3832.19	0.05714			3916.4	0.6167		3916.4	0.337		3832.19	0.05714			3916.4	0.6167		3916.4	0.337		3832.19	0.05714			3916.4	0.6167		3916.4	0.337		3832.19	0.05714			3832.19	0.559925		3916.4	0.338436		3832.19	0.164429
	3915.75	0.615672		3915.75	0.335153		3830.91	0.05719			3915.75	0.615672		3915.75	0.335153		3830.91	0.05719			3915.75	0.615672		3915.75	0.335153		3830.91	0.05719			3915.75	0.615672		3915.75	0.335153		3830.91	0.05719			3830.91	0.559994		3915.75	0.339048		3830.91	0.1648
	3915.11	0.614175		3915.11	0.333173		3829.62	0.058			3915.11	0.614175		3915.11	0.333173		3829.62	0.058			3915.11	0.614175		3915.11	0.333173		3829.62	0.058			3915.11	0.614175		3915.11	0.333173		3829.62	0.058			3829.62	0.560005		3915.11	0.339334		3829.62	0.165042
	3914.47	0.61254		3914.47	0.331077		3828.34	0.05929			3914.47	0.61254		3914.47	0.331077		3828.34	0.05929			3914.47	0.61254		3914.47	0.331077		3828.34	0.05929			3914.47	0.61254		3914.47	0.331077		3828.34	0.05929			3828.34	0.559936		3914.47	0.339178		3828.34	0.165318
	3913.83	0.611115		3913.83	0.328827		3827.05	0.0605			3913.83	0.611115		3913.83	0.328827		3827.05	0.0605			3913.83	0.611115		3913.83	0.328827		3827.05	0.0605			3913.83	0.611115		3913.83	0.328827		3827.05	0.0605			3827.05	0.559792		3913.83	0.338508		3827.05	0.165734
	3913.18	0.610102		3913.18	0.326403		3825.77	0.06112			3913.18	0.610102		3913.18	0.326403		3825.77	0.06112			3913.18	0.610102		3913.18	0.326403		3825.77	0.06112			3913.18	0.610102		3913.18	0.326403		3825.77	0.06112			3825.77	0.559577		3913.18	0.337264		3825.77	0.166223
	3912.54	0.609555		3912.54	0.323857		3824.48	0.06108			3912.54	0.609555		3912.54	0.323857		3824.48	0.06108			3912.54	0.609555		3912.54	0.323857		3824.48	0.06108			3912.54	0.609555		3912.54	0.323857		3824.48	0.06108			3824.48	0.55929		3912.54	0.335424		3824.48	0.166704
	3911.9	0.609407		3911.9	0.32131		3823.2	0.06069			3911.9	0.609407		3911.9	0.32131		3823.2	0.06069			3911.9	0.609407		3911.9	0.32131		3823.2	0.06069			3911.9	0.609407		3911.9	0.32131		3823.2	0.06069			3823.2	0.558921		3911.9	0.333056		3823.2	0.167169
	3911.26	0.609583		3911.26	0.3189		3821.91	0.06034			3911.26	0.609583		3911.26	0.3189		3821.91	0.06034			3911.26	0.609583		3911.26	0.3189		3821.91	0.06034			3911.26	0.609583		3911.26	0.3189		3821.91	0.06034			3821.91	0.558493		3911.26	0.330338		3821.91	0.167583
	3910.61	0.610085		3910.61	0.316747		3820.62	0.06027			3910.61	0.610085		3910.61	0.316747		3820.62	0.06027			3910.61	0.610085		3910.61	0.316747		3820.62	0.06027			3910.61	0.610085		3910.61	0.316747		3820.62	0.06027			3820.62	0.558059		3910.61	0.327534		3820.62	0.167748
	3909.97	0.61101		3909.97	0.314893		3819.34	0.06036			3909.97	0.61101		3909.97	0.314893		3819.34	0.06036			3909.97	0.61101		3909.97	0.314893		3819.34	0.06036			3909.97	0.61101		3909.97	0.314893		3819.34	0.06036			3819.34	0.557698		3909.97	0.32493		3819.34	0.167561
	3909.33	0.61254		3909.33	0.31334		3818.05	0.06046			3909.33	0.61254		3909.33	0.31334		3818.05	0.06046			3909.33	0.61254		3909.33	0.31334		3818.05	0.06046			3909.33	0.61254		3909.33	0.31334		3818.05	0.06046			3818.05	0.557459		3909.33	0.322776		3818.05	0.167288
	3908.68	0.61483		3908.68	0.312037		3816.77	0.0606			3908.68	0.61483		3908.68	0.312037		3816.77	0.0606			3908.68	0.61483		3908.68	0.312037		3816.77	0.0606			3908.68	0.61483		3908.68	0.312037		3816.77	0.0606			3816.77	0.557351		3908.68	0.321244		3816.77	0.167357
	3908.04	0.617888		3908.04	0.31092		3815.48	0.06087			3908.04	0.617888		3908.04	0.31092		3815.48	0.06087			3908.04	0.617888		3908.04	0.31092		3815.48	0.06087			3908.04	0.617888		3908.04	0.31092		3815.48	0.06087			3815.48	0.557326		3908.04	0.320362		3815.48	0.167944
	3907.4	0.62147		3907.4	0.309923		3814.2	0.06127			3907.4	0.62147		3907.4	0.309923		3814.2	0.06127			3907.4	0.62147		3907.4	0.309923		3814.2	0.06127			3907.4	0.62147		3907.4	0.309923		3814.2	0.06127			3814.2	0.557323		3907.4	0.320016		3814.2	0.168794
	3906.76	0.625117		3906.76	0.30897		3812.91	0.06173			3906.76	0.625117		3906.76	0.30897		3812.91	0.06173			3906.76	0.625117		3906.76	0.30897		3812.91	0.06173			3906.76	0.625117		3906.76	0.30897		3812.91	0.06173			3812.91	0.557294		3906.76	0.319996		3812.91	0.169618
	3906.11	0.628275		3906.11	0.307987		3811.63	0.06215			3906.11	0.628275		3906.11	0.307987		3811.63	0.06215			3906.11	0.628275		3906.11	0.307987		3811.63	0.06215			3906.11	0.628275		3906.11	0.307987		3811.63	0.06215			3811.63	0.557238		3906.11	0.320064		3811.63	0.170376
	3905.47	0.630478		3905.47	0.30695		3810.34	0.06241			3905.47	0.630478		3905.47	0.30695		3810.34	0.06241			3905.47	0.630478		3905.47	0.30695		3810.34	0.06241			3905.47	0.630478		3905.47	0.30695		3810.34	0.06241			3810.34	0.557184		3905.47	0.320008		3810.34	0.171035
	3904.83	0.631467		3904.83	0.3059		3809.05	0.06244			3904.83	0.631467		3904.83	0.3059		3809.05	0.06244			3904.83	0.631467		3904.83	0.3059		3809.05	0.06244			3904.83	0.631467		3904.83	0.3059		3809.05	0.06244			3809.05	0.557163		3904.83	0.319698		3809.05	0.171396
	3904.18	0.631205		3904.18	0.30496		3807.77	0.06241			3904.18	0.631205		3904.18	0.30496		3807.77	0.06241			3904.18	0.631205		3904.18	0.30496		3807.77	0.06241			3904.18	0.631205		3904.18	0.30496		3807.77	0.06241			3807.77	0.557187		3904.18	0.319058		3807.77	0.171333
	3903.54	0.629792		3903.54	0.304247		3806.48	0.06265			3903.54	0.629792		3903.54	0.304247		3806.48	0.06265			3903.54	0.629792		3903.54	0.304247		3806.48	0.06265			3903.54	0.629792		3903.54	0.304247		3806.48	0.06265			3806.48	0.557226		3903.54	0.318064		3806.48	0.171066
	3902.9	0.62739		3902.9	0.30378		3805.2	0.06323			3902.9	0.62739		3902.9	0.30378		3805.2	0.06323			3902.9	0.62739		3902.9	0.30378		3805.2	0.06323			3902.9	0.62739		3902.9	0.30378		3805.2	0.06323			3805.2	0.557226		3902.9	0.316714		3805.2	0.170972
	3902.26	0.624123		3902.26	0.30344		3803.91	0.06372			3902.26	0.624123		3902.26	0.30344		3803.91	0.06372			3902.26	0.624123		3902.26	0.30344		3803.91	0.06372			3902.26	0.624123		3902.26	0.30344		3803.91	0.06372			3803.91	0.557131		3902.26	0.31502		3803.91	0.171129
	3901.61	0.620188		3901.61	0.302977		3802.63	0.06369			3901.61	0.620188		3901.61	0.302977		3802.63	0.06369			3901.61	0.620188		3901.61	0.302977		3802.63	0.06369			3901.61	0.620188		3901.61	0.302977		3802.63	0.06369			3802.63	0.556936		3901.61	0.31301		3802.63	0.171388
	3900.97	0.61589		3900.97	0.302123		3801.34	0.06326			3900.97	0.61589		3900.97	0.302123		3801.34	0.06326			3900.97	0.61589		3900.97	0.302123		3801.34	0.06326			3900.97	0.61589		3900.97	0.302123		3801.34	0.06326			3801.34	0.556688		3900.97	0.310782		3801.34	0.171669
	3900.33	0.611687		3900.33	0.300693		3800.06	0.06307			3900.33	0.611687		3900.33	0.300693		3800.06	0.06307			3900.33	0.611687		3900.33	0.300693		3800.06	0.06307			3900.33	0.611687		3900.33	0.300693		3800.06	0.06307			3800.06	0.556472		3900.33	0.308454		3800.06	0.171999
	3899.69	0.608095		3899.69	0.29863		3798.77	0.06348			3899.69	0.608095		3899.69	0.29863		3798.77	0.06348			3899.69	0.608095		3899.69	0.29863		3798.77	0.06348			3899.69	0.608095		3899.69	0.29863		3798.77	0.06348			3798.77	0.556347		3899.69	0.306116		3798.77	0.172348
	3899.04	0.605513		3899.04	0.295977		3797.48	0.06419			3899.04	0.605513		3899.04	0.295977		3797.48	0.06419			3899.04	0.605513		3899.04	0.295977		3797.48	0.06419			3899.04	0.605513		3899.04	0.295977		3797.48	0.06419			3797.48	0.556318		3899.04	0.303818		3797.48	0.172651
	3898.4	0.60411		3898.4	0.292897		3796.2	0.0647			3898.4	0.60411		3898.4	0.292897		3796.2	0.0647			3898.4	0.60411		3898.4	0.292897		3796.2	0.0647			3898.4	0.60411		3898.4	0.292897		3796.2	0.0647			3796.2	0.55634		3898.4	0.301568		3796.2	0.172973
	3897.76	0.603782		3897.76	0.289637		3794.91	0.06479			3897.76	0.603782		3897.76	0.289637		3794.91	0.06479			3897.76	0.603782		3897.76	0.289637		3794.91	0.06479			3897.76	0.603782		3897.76	0.289637		3794.91	0.06479			3794.91	0.556345		3897.76	0.299426		3794.91	0.173442
	3897.11	0.604258		3897.11	0.286497		3793.63	0.06462			3897.11	0.604258		3897.11	0.286497		3793.63	0.06462			3897.11	0.604258		3897.11	0.286497		3793.63	0.06462			3897.11	0.604258		3897.11	0.286497		3793.63	0.06462			3793.63	0.5563		3897.11	0.297496		3793.63	0.174032
	3896.47	0.605232		3896.47	0.28372		3792.34	0.06444			3896.47	0.605232		3896.47	0.28372		3792.34	0.06444			3896.47	0.605232		3896.47	0.28372		3792.34	0.06444			3896.47	0.605232		3896.47	0.28372		3792.34	0.06444			3792.34	0.556213		3896.47	0.29585		3792.34	0.174459
	3895.83	0.606452		3895.83	0.28143		3791.06	0.06436			3895.83	0.606452		3895.83	0.28143		3791.06	0.06436			3895.83	0.606452		3895.83	0.28143		3791.06	0.06436			3895.83	0.606452		3895.83	0.28143		3791.06	0.06436			3791.06	0.55612		3895.83	0.29448		3791.06	0.174477
	3895.19	0.60773		3895.19	0.279627		3789.77	0.06447			3895.19	0.60773		3895.19	0.279627		3789.77	0.06447			3895.19	0.60773		3895.19	0.279627		3789.77	0.06447			3895.19	0.60773		3895.19	0.279627		3789.77	0.06447			3789.77	0.55606		3895.19	0.293318		3789.77	0.174169
	3894.54	0.608965		3894.54	0.278197		3788.49	0.06481			3894.54	0.608965		3894.54	0.278197		3788.49	0.06481			3894.54	0.608965		3894.54	0.278197		3788.49	0.06481			3894.54	0.608965		3894.54	0.278197		3788.49	0.06481			3788.49	0.556033		3894.54	0.292328		3788.49	0.173916
	3893.9	0.610108		3893.9	0.277		3787.2	0.06528			3893.9	0.610108		3893.9	0.277		3787.2	0.06528			3893.9	0.610108		3893.9	0.277		3787.2	0.06528			3893.9	0.610108		3893.9	0.277		3787.2	0.06528			3787.2	0.556		3893.9	0.291554		3787.2	0.174035
	3893.26	0.611138		3893.26	0.27592		3785.92	0.06562			3893.26	0.611138		3893.26	0.27592		3785.92	0.06562			3893.26	0.611138		3893.26	0.27592		3785.92	0.06562			3893.26	0.611138		3893.26	0.27592		3785.92	0.06562			3785.92	0.555917		3893.26	0.291086		3785.92	0.174521
	3892.61	0.612032		3892.61	0.274867		3784.63	0.06564			3892.61	0.612032		3892.61	0.274867		3784.63	0.06564			3892.61	0.612032		3892.61	0.274867		3784.63	0.06564			3892.61	0.612032		3892.61	0.274867		3784.63	0.06564			3784.63	0.555754		3892.61	0.29093		3784.63	0.175125
	3891.97	0.612705		3891.97	0.273787		3783.34	0.06551			3891.97	0.612705		3891.97	0.273787		3783.34	0.06551			3891.97	0.612705		3891.97	0.273787		3783.34	0.06551			3891.97	0.612705		3891.97	0.273787		3783.34	0.06551			3783.34	0.555526		3891.97	0.290962		3783.34	0.175597
	3891.33	0.613032		3891.33	0.272617		3782.06	0.06554			3891.33	0.613032		3891.33	0.272617		3782.06	0.06554			3891.33	0.613032		3891.33	0.272617		3782.06	0.06554			3891.33	0.613032		3891.33	0.272617		3782.06	0.06554			3782.06	0.555276		3891.33	0.290946		3782.06	0.175847
	3890.69	0.612927		3890.69	0.271303		3780.77	0.0658			3890.69	0.612927		3890.69	0.271303		3780.77	0.0658			3890.69	0.612927		3890.69	0.271303		3780.77	0.0658			3890.69	0.612927		3890.69	0.271303		3780.77	0.0658			3780.77	0.555057		3890.69	0.290696		3780.77	0.175956
	3890.04	0.612325		3890.04	0.26985		3779.49	0.06606			3890.04	0.612325		3890.04	0.26985		3779.49	0.06606			3890.04	0.612325		3890.04	0.26985		3779.49	0.06606			3890.04	0.612325		3890.04	0.26985		3779.49	0.06606			3779.49	0.554897		3890.04	0.290184		3779.49	0.176133
	3889.4	0.611205		3889.4	0.26832		3778.2	0.06616			3889.4	0.611205		3889.4	0.26832		3778.2	0.06616			3889.4	0.611205		3889.4	0.26832		3778.2	0.06616			3889.4	0.611205		3889.4	0.26832		3778.2	0.06616			3778.2	0.554782		3889.4	0.289548		3778.2	0.176526
	3888.76	0.609548		3888.76	0.266857		3776.92	0.06629			3888.76	0.609548		3888.76	0.266857		3776.92	0.06629			3888.76	0.609548		3888.76	0.266857		3776.92	0.06629			3888.76	0.609548		3888.76	0.266857		3776.92	0.06629			3776.92	0.554678		3888.76	0.28896		3776.92	0.177096
	3888.12	0.60738		3888.12	0.265617		3775.63	0.06668			3888.12	0.60738		3888.12	0.265617		3775.63	0.06668			3888.12	0.60738		3888.12	0.265617		3775.63	0.06668			3888.12	0.60738		3888.12	0.265617		3775.63	0.06668			3775.63	0.55455		3888.12	0.288528		3775.63	0.177633
	3887.47	0.60484		3887.47	0.264723		3774.35	0.06726			3887.47	0.60484		3887.47	0.264723		3774.35	0.06726			3887.47	0.60484		3887.47	0.264723		3774.35	0.06726			3887.47	0.60484		3887.47	0.264723		3774.35	0.06726			3774.35	0.554393		3887.47	0.288204		3774.35	0.177947
	3886.83	0.602132		3886.83	0.264163		3773.06	0.0677			3886.83	0.602132		3886.83	0.264163		3773.06	0.0677			3886.83	0.602132		3886.83	0.264163		3773.06	0.0677			3886.83	0.602132		3886.83	0.264163		3773.06	0.0677			3773.06	0.554229		3886.83	0.287856		3773.06	0.178003
	3886.19	0.599477		3886.19	0.263817		3771.77	0.06781			3886.19	0.599477		3886.19	0.263817		3771.77	0.06781			3886.19	0.599477		3886.19	0.263817		3771.77	0.06781			3886.19	0.599477		3886.19	0.263817		3771.77	0.06781			3771.77	0.554097		3886.19	0.28732		3771.77	0.177965
	3885.54	0.597058		3885.54	0.263457		3770.49	0.06771			3885.54	0.597058		3885.54	0.263457		3770.49	0.06771			3885.54	0.597058		3885.54	0.263457		3770.49	0.06771			3885.54	0.597058		3885.54	0.263457		3770.49	0.06771			3770.49	0.554013		3885.54	0.286468		3770.49	0.178074
	3884.9	0.59498		3884.9	0.262903		3769.2	0.06767			3884.9	0.59498		3884.9	0.262903		3769.2	0.06767			3884.9	0.59498		3884.9	0.262903		3769.2	0.06767			3884.9	0.59498		3884.9	0.262903		3769.2	0.06767			3769.2	0.55396		3884.9	0.285282		3769.2	0.178456
	3884.26	0.593287		3884.26	0.262077		3767.92	0.06782			3884.26	0.593287		3884.26	0.262077		3767.92	0.06782			3884.26	0.593287		3884.26	0.262077		3767.92	0.06782			3884.26	0.593287		3884.26	0.262077		3767.92	0.06782			3767.92	0.553889		3884.26	0.283826		3767.92	0.178998
	3883.62	0.591945		3883.62	0.260993		3766.63	0.06808			3883.62	0.591945		3883.62	0.260993		3766.63	0.06808			3883.62	0.591945		3883.62	0.260993		3766.63	0.06808			3883.62	0.591945		3883.62	0.260993		3766.63	0.06808			3766.63	0.553748		3883.62	0.282234		3766.63	0.179502
	3882.97	0.590897		3882.97	0.2597		3765.35	0.06832			3882.97	0.590897		3882.97	0.2597		3765.35	0.06832			3882.97	0.590897		3882.97	0.2597		3765.35	0.06832			3882.97	0.590897		3882.97	0.2597		3765.35	0.06832			3765.35	0.553536		3882.97	0.280628		3765.35	0.179904
	3882.33	0.590087		3882.33	0.258217		3764.06	0.06849			3882.33	0.590087		3882.33	0.258217		3764.06	0.06849			3882.33	0.590087		3882.33	0.258217		3764.06	0.06849			3882.33	0.590087		3882.33	0.258217		3764.06	0.06849			3764.06	0.553303		3882.33	0.279106		3764.06	0.180214
	3881.69	0.5895		3881.69	0.25656		3762.78	0.06858			3881.69	0.5895		3881.69	0.25656		3762.78	0.06858			3881.69	0.5895		3881.69	0.25656		3762.78	0.06858			3881.69	0.5895		3881.69	0.25656		3762.78	0.06858			3762.78	0.553125		3881.69	0.277696		3762.78	0.180388
	3881.05	0.589155		3881.05	0.254703		3761.49	0.06866			3881.05	0.589155		3881.05	0.254703		3761.49	0.06866			3881.05	0.589155		3881.05	0.254703		3761.49	0.06866			3881.05	0.589155		3881.05	0.254703		3761.49	0.06866			3761.49	0.553061		3881.05	0.276378		3761.49	0.180371
	3880.4	0.589095		3880.4	0.252653		3760.2	0.06883			3880.4	0.589095		3880.4	0.252653		3760.2	0.06883			3880.4	0.589095		3880.4	0.252653		3760.2	0.06883			3880.4	0.589095		3880.4	0.252653		3760.2	0.06883			3760.2	0.553115		3880.4	0.275118		3760.2	0.180292
	3879.76	0.589325		3879.76	0.250443		3758.92	0.06912			3879.76	0.589325		3879.76	0.250443		3758.92	0.06912			3879.76	0.589325		3879.76	0.250443		3758.92	0.06912			3879.76	0.589325		3879.76	0.250443		3758.92	0.06912			3758.92	0.553238		3879.76	0.273888		3758.92	0.180389
	3879.12	0.589757		3879.12	0.2482		3757.63	0.06945			3879.12	0.589757		3879.12	0.2482		3757.63	0.06945			3879.12	0.589757		3879.12	0.2482		3757.63	0.06945			3879.12	0.589757		3879.12	0.2482		3757.63	0.06945			3757.63	0.553343		3879.12	0.272706		3757.63	0.180713
	3878.47	0.590172		3878.47	0.246153		3756.35	0.0697			3878.47	0.590172		3878.47	0.246153		3756.35	0.0697			3878.47	0.590172		3878.47	0.246153		3756.35	0.0697			3878.47	0.590172		3878.47	0.246153		3756.35	0.0697			3756.35	0.553361		3878.47	0.271622		3756.35	0.181029
	3877.83	0.590295		3877.83	0.24451		3755.06	0.06979			3877.83	0.590295		3877.83	0.24451		3755.06	0.06979			3877.83	0.590295		3877.83	0.24451		3755.06	0.06979			3877.83	0.590295		3877.83	0.24451		3755.06	0.06979			3755.06	0.553277		3877.83	0.270668		3755.06	0.181107
	3877.19	0.589867		3877.19	0.243403		3753.78	0.06977			3877.19	0.589867		3877.19	0.243403		3753.78	0.06977			3877.19	0.589867		3877.19	0.243403		3753.78	0.06977			3877.19	0.589867		3877.19	0.243403		3753.78	0.06977			3753.78	0.553134		3877.19	0.269876		3753.78	0.180938
	3876.55	0.58878		3876.55	0.242827		3752.49	0.06968			3876.55	0.58878		3876.55	0.242827		3752.49	0.06968			3876.55	0.58878		3876.55	0.242827		3752.49	0.06968			3876.55	0.58878		3876.55	0.242827		3752.49	0.06968			3752.49	0.552997		3876.55	0.26926		3752.49	0.1807
	3875.9	0.587145		3875.9	0.242653		3751.21	0.06957			3875.9	0.587145		3875.9	0.242653		3751.21	0.06957			3875.9	0.587145		3875.9	0.242653		3751.21	0.06957			3875.9	0.587145		3875.9	0.242653		3751.21	0.06957			3751.21	0.552909		3875.9	0.26884		3751.21	0.180599
	3875.26	0.585265		3875.26	0.24266		3749.92	0.06949			3875.26	0.585265		3875.26	0.24266		3749.92	0.06949			3875.26	0.585265		3875.26	0.24266		3749.92	0.06949			3875.26	0.585265		3875.26	0.24266		3749.92	0.06949			3749.92	0.552852		3875.26	0.2686		3749.92	0.180727
	3874.62	0.5835		3874.62	0.242577		3748.63	0.06945			3874.62	0.5835		3874.62	0.242577		3748.63	0.06945			3874.62	0.5835		3874.62	0.242577		3748.63	0.06945			3874.62	0.5835		3874.62	0.242577		3748.63	0.06945			3748.63	0.552771		3874.62	0.268512		3748.63	0.181019
	3873.97	0.582155		3873.97	0.24214		3747.35	0.06942			3873.97	0.582155		3873.97	0.24214		3747.35	0.06942			3873.97	0.582155		3873.97	0.24214		3747.35	0.06942			3873.97	0.582155		3873.97	0.24214		3747.35	0.06942			3747.35	0.552611		3873.97	0.268492		3747.35	0.181336
	3873.33	0.581382		3873.33	0.241223		3746.06	0.06936			3873.33	0.581382		3873.33	0.241223		3746.06	0.06936			3873.33	0.581382		3873.33	0.241223		3746.06	0.06936			3873.33	0.581382		3873.33	0.241223		3746.06	0.06936			3746.06	0.552372		3873.33	0.268488		3746.06	0.181618
	3872.69	0.581157		3872.69	0.23989		3744.78	0.06934			3872.69	0.581157		3872.69	0.23989		3744.78	0.06934			3872.69	0.581157		3872.69	0.23989		3744.78	0.06934			3872.69	0.581157		3872.69	0.23989		3744.78	0.06934			3744.78	0.552115		3872.69	0.268478		3744.78	0.181914
	3872.05	0.581345		3872.05	0.238373		3743.49	0.06951			3872.05	0.581345		3872.05	0.238373		3743.49	0.06951			3872.05	0.581345		3872.05	0.238373		3743.49	0.06951			3872.05	0.581345		3872.05	0.238373		3743.49	0.06951			3743.49	0.551921		3872.05	0.268438		3743.49	0.182286
	3871.4	0.58173		3871.4	0.236937		3742.21	0.07003			3871.4	0.58173		3871.4	0.236937		3742.21	0.07003			3871.4	0.58173		3871.4	0.236937		3742.21	0.07003			3871.4	0.58173		3871.4	0.236937		3742.21	0.07003			3742.21	0.55184		3871.4	0.268308		3742.21	0.182716
	3870.76	0.582115		3870.76	0.235743		3740.92	0.07083			3870.76	0.582115		3870.76	0.235743		3740.92	0.07083			3870.76	0.582115		3870.76	0.235743		3740.92	0.07083			3870.76	0.582115		3870.76	0.235743		3740.92	0.07083			3740.92	0.551867		3870.76	0.267964		3740.92	0.18313
	3870.12	0.582357		3870.12	0.234803		3739.64	0.07172			3870.12	0.582357		3870.12	0.234803		3739.64	0.07172			3870.12	0.582357		3870.12	0.234803		3739.64	0.07172			3870.12	0.582357		3870.12	0.234803		3739.64	0.07172			3739.64	0.551959		3870.12	0.267254		3739.64	0.183472
	3869.48	0.582427		3869.48	0.234023		3738.35	0.07247			3869.48	0.582427		3869.48	0.234023		3738.35	0.07247			3869.48	0.582427		3869.48	0.234023		3738.35	0.07247			3869.48	0.582427		3869.48	0.234023		3738.35	0.07247			3738.35	0.552048		3869.48	0.266084		3738.35	0.183698
	3868.83	0.582375		3868.83	0.233327		3737.06	0.07299			3868.83	0.582375		3868.83	0.233327		3737.06	0.07299			3868.83	0.582375		3868.83	0.233327		3737.06	0.07299			3868.83	0.582375		3868.83	0.233327		3737.06	0.07299			3737.06	0.552088		3868.83	0.264496		3737.06	0.183763
	3868.19	0.58231		3868.19	0.23268		3735.78	0.07328			3868.19	0.58231		3868.19	0.23268		3735.78	0.07328			3868.19	0.58231		3868.19	0.23268		3735.78	0.07328			3868.19	0.58231		3868.19	0.23268		3735.78	0.07328			3735.78	0.552077		3868.19	0.262698		3735.78	0.18375
	3867.55	0.582335		3867.55	0.23214		3734.49	0.07349			3867.55	0.582335		3867.55	0.23214		3734.49	0.07349			3867.55	0.582335		3867.55	0.23214		3734.49	0.07349			3867.55	0.582335		3867.55	0.23214		3734.49	0.07349			3734.49	0.552045		3867.55	0.260966		3734.49	0.183892
	3866.9	0.582538		3866.9	0.231707		3733.21	0.07378			3866.9	0.582538		3866.9	0.231707		3733.21	0.07378			3866.9	0.582538		3866.9	0.231707		3733.21	0.07378			3866.9	0.582538		3866.9	0.231707		3733.21	0.07378			3733.21	0.552025		3866.9	0.259542		3733.21	0.184392
	3866.26	0.582915		3866.26	0.231347		3731.92	0.07424			3866.26	0.582915		3866.26	0.231347		3731.92	0.07424			3866.26	0.582915		3866.26	0.231347		3731.92	0.07424			3866.26	0.582915		3866.26	0.231347		3731.92	0.07424			3731.92	0.552011		3866.26	0.258544		3731.92	0.185187
	3865.62	0.58339		3865.62	0.230933		3730.64	0.07487			3865.62	0.58339		3865.62	0.230933		3730.64	0.07487			3865.62	0.58339		3865.62	0.230933		3730.64	0.07487			3865.62	0.58339		3865.62	0.230933		3730.64	0.07487			3730.64	0.551953		3865.62	0.25794		3730.64	0.186036
	3864.98	0.583847		3864.98	0.23035		3729.35	0.07547			3864.98	0.583847		3864.98	0.23035		3729.35	0.07547			3864.98	0.583847		3864.98	0.23035		3729.35	0.07547			3864.98	0.583847		3864.98	0.23035		3729.35	0.07547			3729.35	0.551789		3864.98	0.257606		3729.35	0.186745
	3864.33	0.584183		3864.33	0.229533		3728.07	0.07582			3864.33	0.584183		3864.33	0.229533		3728.07	0.07582			3864.33	0.584183		3864.33	0.229533		3728.07	0.07582			3864.33	0.584183		3864.33	0.229533		3728.07	0.07582			3728.07	0.55149		3864.33	0.257372		3728.07	0.18725
	3863.69	0.584333		3863.69	0.228483		3726.78	0.07575			3863.69	0.584333		3863.69	0.228483		3726.78	0.07575			3863.69	0.584333		3863.69	0.228483		3726.78	0.07575			3863.69	0.584333		3863.69	0.228483		3726.78	0.07575			3726.78	0.551086		3863.69	0.257116		3726.78	0.187532
	3863.05	0.584267		3863.05	0.22726		3725.49	0.07532			3863.05	0.584267		3863.05	0.22726		3725.49	0.07532			3863.05	0.584267		3863.05	0.22726		3725.49	0.07532			3863.05	0.584267		3863.05	0.22726		3725.49	0.07532			3725.49	0.550654		3863.05	0.256774		3725.49	0.187631
	3862.4	0.584002		3862.4	0.225937		3724.21	0.07484			3862.4	0.584002		3862.4	0.225937		3724.21	0.07484			3862.4	0.584002		3862.4	0.225937		3724.21	0.07484			3862.4	0.584002		3862.4	0.225937		3724.21	0.07484			3724.21	0.550283		3862.4	0.256328		3724.21	0.18768
	3861.76	0.583573		3861.76	0.224563		3722.92	0.0747			3861.76	0.583573		3861.76	0.224563		3722.92	0.0747			3861.76	0.583573		3861.76	0.224563		3722.92	0.0747			3861.76	0.583573		3861.76	0.224563		3722.92	0.0747			3722.92	0.550015		3861.76	0.255812		3722.92	0.187825
	3861.12	0.583		3861.12	0.223207		3721.64	0.07504			3861.12	0.583		3861.12	0.223207		3721.64	0.07504			3861.12	0.583		3861.12	0.223207		3721.64	0.07504			3861.12	0.583		3861.12	0.223207		3721.64	0.07504			3721.64	0.54983		3861.12	0.255244		3721.64	0.188062
	3860.48	0.582287		3860.48	0.221927		3720.35	0.07573			3860.48	0.582287		3860.48	0.221927		3720.35	0.07573			3860.48	0.582287		3860.48	0.221927		3720.35	0.07573			3860.48	0.582287		3860.48	0.221927		3720.35	0.07573			3720.35	0.549665		3860.48	0.254652		3720.35	0.188234
	3859.83	0.581427		3859.83	0.2208		3719.07	0.07648			3859.83	0.581427		3859.83	0.2208		3719.07	0.07648			3859.83	0.581427		3859.83	0.2208		3719.07	0.07648			3859.83	0.581427		3859.83	0.2208		3719.07	0.07648			3719.07	0.549477		3859.83	0.254042		3719.07	0.188287
	3859.19	0.580437		3859.19	0.2199		3717.78	0.07704			3859.19	0.580437		3859.19	0.2199		3717.78	0.07704			3859.19	0.580437		3859.19	0.2199		3717.78	0.07704			3859.19	0.580437		3859.19	0.2199		3717.78	0.07704			3717.78	0.549277		3859.19	0.253438		3717.78	0.188325
	3858.55	0.579403		3858.55	0.219293		3716.5	0.07734			3858.55	0.579403		3858.55	0.219293		3716.5	0.07734			3858.55	0.579403		3858.55	0.219293		3716.5	0.07734			3858.55	0.579403		3858.55	0.219293		3716.5	0.07734			3716.5	0.549122		3858.55	0.25288		3716.5	0.188438
	3857.91	0.578472		3857.91	0.219017		3715.21	0.07736			3857.91	0.578472		3857.91	0.219017		3715.21	0.07736			3857.91	0.578472		3857.91	0.219017		3715.21	0.07736			3857.91	0.578472		3857.91	0.219017		3715.21	0.07736			3715.21	0.549055		3857.91	0.252428		3715.21	0.188541
	3857.26	0.577767		3857.26	0.21909		3713.92	0.0771			3857.26	0.577767		3857.26	0.21909		3713.92	0.0771			3857.26	0.577767		3857.26	0.21909		3713.92	0.0771			3857.26	0.577767		3857.26	0.21909		3713.92	0.0771			3713.92	0.5491		3857.26	0.252172		3713.92	0.188486
	3856.62	0.577375		3856.62	0.219527		3712.64	0.0767			3856.62	0.577375		3856.62	0.219527		3712.64	0.0767			3856.62	0.577375		3856.62	0.219527		3712.64	0.0767			3856.62	0.577375		3856.62	0.219527		3712.64	0.0767			3712.64	0.549218		3856.62	0.252186		3712.64	0.188336
	3855.98	0.577337		3855.98	0.22032		3711.35	0.07643			3855.98	0.577337		3855.98	0.22032		3711.35	0.07643			3855.98	0.577337		3855.98	0.22032		3711.35	0.07643			3855.98	0.577337		3855.98	0.22032		3711.35	0.07643			3711.35	0.549333		3855.98	0.25249		3711.35	0.188388
	3855.33	0.577682		3855.33	0.22141		3710.07	0.07656			3855.33	0.577682		3855.33	0.22141		3710.07	0.07656			3855.33	0.577682		3855.33	0.22141		3710.07	0.07656			3855.33	0.577682		3855.33	0.22141		3710.07	0.07656			3710.07	0.549364		3855.33	0.253018		3710.07	0.188833
	3854.69	0.57839		3854.69	0.222627		3708.78	0.07708			3854.69	0.57839		3854.69	0.222627		3708.78	0.07708			3854.69	0.57839		3854.69	0.222627		3708.78	0.07708			3854.69	0.57839		3854.69	0.222627		3708.78	0.07708			3708.78	0.549281		3854.69	0.253596		3708.78	0.189474
	3854.05	0.579357		3854.05	0.223693		3707.5	0.07771			3854.05	0.579357		3854.05	0.223693		3707.5	0.07771			3854.05	0.579357		3854.05	0.223693		3707.5	0.07771			3854.05	0.579357		3854.05	0.223693		3707.5	0.07771			3707.5	0.549113		3854.05	0.254		3707.5	0.189999
	3853.41	0.58035		3853.41	0.224263		3706.21	0.07818			3853.41	0.58035		3853.41	0.224263		3706.21	0.07818			3853.41	0.58035		3853.41	0.224263		3706.21	0.07818			3853.41	0.58035		3853.41	0.224263		3706.21	0.07818			3706.21	0.548933		3853.41	0.25407		3706.21	0.190374
	3852.76	0.58108		3852.76	0.22411		3704.93	0.07844			3852.76	0.58108		3852.76	0.22411		3704.93	0.07844			3852.76	0.58108		3852.76	0.22411		3704.93	0.07844			3852.76	0.58108		3852.76	0.22411		3704.93	0.07844			3704.93	0.548815		3852.76	0.25373		3704.93	0.190761
	3852.12	0.581345		3852.12	0.223153		3703.64	0.07859			3852.12	0.581345		3852.12	0.223153		3703.64	0.07859			3852.12	0.581345		3852.12	0.223153		3703.64	0.07859			3852.12	0.581345		3852.12	0.223153		3703.64	0.07859			3703.64	0.548778		3852.12	0.253016		3703.64	0.191244
	3851.48	0.581143		3851.48	0.22149		3702.36	0.07875			3851.48	0.581143		3851.48	0.22149		3702.36	0.07875			3851.48	0.581143		3851.48	0.22149		3702.36	0.07875			3851.48	0.581143		3851.48	0.22149		3702.36	0.07875			3702.36	0.548791		3851.48	0.251988		3702.36	0.19176
	3850.83	0.58061		3850.83	0.219337		3701.07	0.079			3850.83	0.58061		3850.83	0.219337		3701.07	0.079			3850.83	0.58061		3850.83	0.219337		3701.07	0.079			3850.83	0.58061		3850.83	0.219337		3701.07	0.079			3701.07	0.548781		3850.83	0.250742		3701.07	0.192246
	3850.19	0.579943		3850.19	0.21696		3699.78	0.07931			3850.19	0.579943		3850.19	0.21696		3699.78	0.07931			3850.19	0.579943		3850.19	0.21696		3699.78	0.07931			3850.19	0.579943		3850.19	0.21696		3699.78	0.07931			3699.78	0.548687		3850.19	0.249384		3699.78	0.192679
	3849.55	0.579292		3849.55	0.21463		3698.5	0.07956			3849.55	0.579292		3849.55	0.21463		3698.5	0.07956			3849.55	0.579292		3849.55	0.21463		3698.5	0.07956			3849.55	0.579292		3849.55	0.21463		3698.5	0.07956			3698.5	0.548506		3849.55	0.248052		3698.5	0.193015
	3848.91	0.57875		3848.91	0.212577		3697.21	0.07971			3848.91	0.57875		3848.91	0.212577		3697.21	0.07971			3848.91	0.57875		3848.91	0.212577		3697.21	0.07971			3848.91	0.57875		3848.91	0.212577		3697.21	0.07971			3697.21	0.548287		3848.91	0.246876		3697.21	0.193213
	3848.26	0.57837		3848.26	0.210937		3695.93	0.07986			3848.26	0.57837		3848.26	0.210937		3695.93	0.07986			3848.26	0.57837		3848.26	0.210937		3695.93	0.07986			3848.26	0.57837		3848.26	0.210937		3695.93	0.07986			3695.93	0.548083		3848.26	0.24594		3695.93	0.193344
	3847.62	0.578162		3847.62	0.209767		3694.64	0.08022			3847.62	0.578162		3847.62	0.209767		3694.64	0.08022			3847.62	0.578162		3847.62	0.209767		3694.64	0.08022			3847.62	0.578162		3847.62	0.209767		3694.64	0.08022			3694.64	0.547913		3847.62	0.245272		3694.64	0.193566
	3846.98	0.578125		3846.98	0.20905		3693.36	0.0808			3846.98	0.578125		3846.98	0.20905		3693.36	0.0808			3846.98	0.578125		3846.98	0.20905		3693.36	0.0808			3846.98	0.578125		3846.98	0.20905		3693.36	0.0808			3693.36	0.547743		3846.98	0.244846		3693.36	0.193956
	3846.34	0.578247		3846.34	0.2087		3692.07	0.08139			3846.34	0.578247		3846.34	0.2087		3692.07	0.08139			3846.34	0.578247		3846.34	0.2087		3692.07	0.08139			3846.34	0.578247		3846.34	0.2087		3692.07	0.08139			3692.07	0.547519		3846.34	0.2446		3692.07	0.194403
	3845.69	0.578497		3845.69	0.208603		3690.79	0.0817			3845.69	0.578497		3845.69	0.208603		3690.79	0.0817			3845.69	0.578497		3845.69	0.208603		3690.79	0.0817			3845.69	0.578497		3845.69	0.208603		3690.79	0.0817			3690.79	0.547215		3845.69	0.244462		3690.79	0.194654
	3845.05	0.578823		3845.05	0.208623		3689.5	0.08167			3845.05	0.578823		3845.05	0.208623		3689.5	0.08167			3845.05	0.578823		3845.05	0.208623		3689.5	0.08167			3845.05	0.578823		3845.05	0.208623		3689.5	0.08167			3689.5	0.546869		3845.05	0.244378		3689.5	0.194581
	3844.41	0.5791		3844.41	0.20865		3688.21	0.08159			3844.41	0.5791		3844.41	0.20865		3688.21	0.08159			3844.41	0.5791		3844.41	0.20865		3688.21	0.08159			3844.41	0.5791		3844.41	0.20865		3688.21	0.08159			3688.21	0.546555		3844.41	0.244314		3688.21	0.19438
	3843.76	0.57921		3843.76	0.208603		3686.93	0.08177			3843.76	0.57921		3843.76	0.208603		3686.93	0.08177			3843.76	0.57921		3843.76	0.208603		3686.93	0.08177			3843.76	0.57921		3843.76	0.208603		3686.93	0.08177			3686.93	0.546335		3843.76	0.244258		3686.93	0.194381
	3843.12	0.579055		3843.12	0.20844		3685.64	0.08221			3843.12	0.579055		3843.12	0.20844		3685.64	0.08221			3843.12	0.579055		3843.12	0.20844		3685.64	0.08221			3843.12	0.579055		3843.12	0.20844		3685.64	0.08221			3685.64	0.546211		3843.12	0.24421		3685.64	0.194636
	3842.48	0.57866		3842.48	0.208183		3684.36	0.08271			3842.48	0.57866		3842.48	0.208183		3684.36	0.08271			3842.48	0.57866		3842.48	0.208183		3684.36	0.08271			3842.48	0.57866		3842.48	0.208183		3684.36	0.08271			3684.36	0.546123		3842.48	0.244156		3684.36	0.194958
	3841.84	0.57814		3841.84	0.207863		3683.07	0.0831			3841.84	0.57814		3841.84	0.207863		3683.07	0.0831			3841.84	0.57814		3841.84	0.207863		3683.07	0.0831			3841.84	0.57814		3841.84	0.207863		3683.07	0.0831			3683.07	0.545992		3841.84	0.244082		3683.07	0.19522
	3841.19	0.577647		3841.19	0.207533		3681.79	0.08334			3841.19	0.577647		3841.19	0.207533		3681.79	0.08334			3841.19	0.577647		3841.19	0.207533		3681.79	0.08334			3841.19	0.577647		3841.19	0.207533		3681.79	0.08334			3681.79	0.545766		3841.19	0.243958		3681.79	0.195469
	3840.55	0.577277		3840.55	0.207243		3680.5	0.08342			3840.55	0.577277		3840.55	0.207243		3680.5	0.08342			3840.55	0.577277		3840.55	0.207243		3680.5	0.08342			3840.55	0.577277		3840.55	0.207243		3680.5	0.08342			3680.5	0.545455		3840.55	0.243786		3680.5	0.195749
	3839.91	0.577032		3839.91	0.207027		3679.22	0.0833			3839.91	0.577032		3839.91	0.207027		3679.22	0.0833			3839.91	0.577032		3839.91	0.207027		3679.22	0.0833			3839.91	0.577032		3839.91	0.207027		3679.22	0.0833			3679.22	0.545136		3839.91	0.243582		3679.22	0.195955
	3839.27	0.576843		3839.27	0.206897		3677.93	0.083			3839.27	0.576843		3839.27	0.206897		3677.93	0.083			3839.27	0.576843		3839.27	0.206897		3677.93	0.083			3839.27	0.576843		3839.27	0.206897		3677.93	0.083			3677.93	0.544899		3839.27	0.243388		3677.93	0.195954
	3838.62	0.576615		3838.62	0.206843		3676.64	0.08279			3838.62	0.576615		3838.62	0.206843		3676.64	0.08279			3838.62	0.576615		3838.62	0.206843		3676.64	0.08279			3838.62	0.576615		3838.62	0.206843		3676.64	0.08279			3676.64	0.544809		3838.62	0.243244		3676.64	0.195817
	3837.98	0.5763		3837.98	0.206817		3675.36	0.0831			3837.98	0.5763		3837.98	0.206817		3675.36	0.0831			3837.98	0.5763		3837.98	0.206817		3675.36	0.0831			3837.98	0.5763		3837.98	0.206817		3675.36	0.0831			3675.36	0.544841		3837.98	0.243164		3675.36	0.195818
	3837.34	0.575862		3837.34	0.20674		3674.07	0.08397			3837.34	0.575862		3837.34	0.20674		3674.07	0.08397			3837.34	0.575862		3837.34	0.20674		3674.07	0.08397			3837.34	0.575862		3837.34	0.20674		3674.07	0.08397			3674.07	0.544901		3837.34	0.243128		3674.07	0.196122
	3836.69	0.57533		3836.69	0.206577		3672.79	0.08487			3836.69	0.57533		3836.69	0.206577		3672.79	0.08487			3836.69	0.57533		3836.69	0.206577		3672.79	0.08487			3836.69	0.57533		3836.69	0.206577		3672.79	0.08487			3672.79	0.544888		3836.69	0.243108		3672.79	0.196568
	3836.05	0.57476		3836.05	0.206313		3671.5	0.08531			3836.05	0.57476		3836.05	0.206313		3671.5	0.08531			3836.05	0.57476		3836.05	0.206313		3671.5	0.08531			3836.05	0.57476		3836.05	0.206313		3671.5	0.08531			3671.5	0.544767		3836.05	0.243076		3671.5	0.19693
	3835.41	0.574232		3835.41	0.205973		3670.22	0.08531			3835.41	0.574232		3835.41	0.205973		3670.22	0.08531			3835.41	0.574232		3835.41	0.205973		3670.22	0.08531			3835.41	0.574232		3835.41	0.205973		3670.22	0.08531			3670.22	0.544601		3835.41	0.243018		3670.22	0.197204
	3834.77	0.57384		3834.77	0.205563		3668.93	0.08538			3834.77	0.57384		3834.77	0.205563		3668.93	0.08538			3834.77	0.57384		3834.77	0.205563		3668.93	0.08538			3834.77	0.57384		3834.77	0.205563		3668.93	0.08538			3668.93	0.544493		3834.77	0.242922		3668.93	0.197567
	3834.12	0.57365		3834.12	0.2051		3667.65	0.08587			3834.12	0.57365		3834.12	0.2051		3667.65	0.08587			3834.12	0.57365		3834.12	0.2051		3667.65	0.08587			3834.12	0.57365		3834.12	0.2051		3667.65	0.08587			3667.65	0.544503		3834.12	0.24277		3667.65	0.198081
	3833.48	0.573695		3833.48	0.204583		3666.36	0.08658			3833.48	0.573695		3833.48	0.204583		3666.36	0.08658			3833.48	0.573695		3833.48	0.204583		3666.36	0.08658			3833.48	0.573695		3833.48	0.204583		3666.36	0.08658			3666.36	0.544608		3833.48	0.242546		3666.36	0.198655
	3832.84	0.573945		3832.84	0.204037		3665.07	0.0871			3832.84	0.573945		3832.84	0.204037		3665.07	0.0871			3832.84	0.573945		3832.84	0.204037		3665.07	0.0871			3832.84	0.573945		3832.84	0.204037		3665.07	0.0871			3665.07	0.544722		3832.84	0.242238		3665.07	0.199244
	3832.19	0.574337		3832.19	0.203487		3663.79	0.08727			3832.19	0.574337		3832.19	0.203487		3663.79	0.08727			3832.19	0.574337		3832.19	0.203487		3663.79	0.08727			3832.19	0.574337		3832.19	0.203487		3663.79	0.08727			3663.79	0.544762		3832.19	0.241844		3663.79	0.199869
	3831.55	0.574782		3831.55	0.202973		3662.5	0.08718			3831.55	0.574782		3831.55	0.202973		3662.5	0.08718			3831.55	0.574782		3831.55	0.202973		3662.5	0.08718			3831.55	0.574782		3831.55	0.202973		3662.5	0.08718			3662.5	0.544679		3831.55	0.241386		3662.5	0.200451
	3830.91	0.575185		3830.91	0.202517		3661.22	0.08699			3830.91	0.575185		3830.91	0.202517		3661.22	0.08699			3830.91	0.575185		3830.91	0.202517		3661.22	0.08699			3830.91	0.575185		3830.91	0.202517		3661.22	0.08699			3661.22	0.54449		3830.91	0.240898		3661.22	0.200751
	3830.27	0.575473		3830.27	0.202133		3659.93	0.08679			3830.27	0.575473		3830.27	0.202133		3659.93	0.08679			3830.27	0.575473		3830.27	0.202133		3659.93	0.08679			3830.27	0.575473		3830.27	0.202133		3659.93	0.08679			3659.93	0.544245		3830.27	0.240438		3659.93	0.20068
	3829.62	0.575615		3829.62	0.201817		3658.65	0.08671			3829.62	0.575615		3829.62	0.201817		3658.65	0.08671			3829.62	0.575615		3829.62	0.201817		3658.65	0.08671			3829.62	0.575615		3829.62	0.201817		3658.65	0.08671			3658.65	0.543995		3829.62	0.24007		3658.65	0.200457
	3828.98	0.575605		3828.98	0.201543		3657.36	0.08694			3828.98	0.575605		3828.98	0.201543		3657.36	0.08694			3828.98	0.575605		3828.98	0.201543		3657.36	0.08694			3828.98	0.575605		3828.98	0.201543		3657.36	0.08694			3657.36	0.543761		3828.98	0.239834		3657.36	0.200474
	3828.34	0.575473		3828.34	0.201297		3656.08	0.08755			3828.34	0.575473		3828.34	0.201297		3656.08	0.08755			3828.34	0.575473		3828.34	0.201297		3656.08	0.08755			3828.34	0.575473		3828.34	0.201297		3656.08	0.08755			3656.08	0.543528		3828.34	0.239734		3656.08	0.200953
	3827.7	0.575275		3827.7	0.201067		3654.79	0.08824			3827.7	0.575275		3827.7	0.201067		3654.79	0.08824			3827.7	0.575275		3827.7	0.201067		3654.79	0.08824			3827.7	0.575275		3827.7	0.201067		3654.79	0.08824			3654.79	0.543253		3827.7	0.239742		3654.79	0.201742
	3827.05	0.575075		3827.05	0.200867		3653.5	0.08861			3827.05	0.575075		3827.05	0.200867		3653.5	0.08861			3827.05	0.575075		3827.05	0.200867		3653.5	0.08861			3827.05	0.575075		3827.05	0.200867		3653.5	0.08861			3653.5	0.54291		3827.05	0.239804		3653.5	0.202468
	3826.41	0.57492		3826.41	0.200707		3652.22	0.08864			3826.41	0.57492		3826.41	0.200707		3652.22	0.08864			3826.41	0.57492		3826.41	0.200707		3652.22	0.08864			3826.41	0.57492		3826.41	0.200707		3652.22	0.08864			3652.22	0.542515		3826.41	0.239872		3652.22	0.202835
	3825.77	0.574832		3825.77	0.200583		3650.93	0.08863			3825.77	0.574832		3825.77	0.200583		3650.93	0.08863			3825.77	0.574832		3825.77	0.200583		3650.93	0.08863			3825.77	0.574832		3825.77	0.200583		3650.93	0.08863			3650.93	0.542132		3825.77	0.239892		3650.93	0.20279
	3825.12	0.574807		3825.12	0.20051		3649.65	0.08887			3825.12	0.574807		3825.12	0.20051		3649.65	0.08887			3825.12	0.574807		3825.12	0.20051		3649.65	0.08887			3825.12	0.574807		3825.12	0.20051		3649.65	0.08887			3649.65	0.541845		3825.12	0.239852		3649.65	0.202539
	3824.48	0.574797		3824.48	0.20047		3648.36	0.08931			3824.48	0.574797		3824.48	0.20047		3648.36	0.08931			3824.48	0.574797		3824.48	0.20047		3648.36	0.08931			3824.48	0.574797		3824.48	0.20047		3648.36	0.08931			3648.36	0.5417		3824.48	0.239748		3648.36	0.202435
	3823.84	0.574742		3823.84	0.200447		3647.08	0.08973			3823.84	0.574742		3823.84	0.200447		3647.08	0.08973			3823.84	0.574742		3823.84	0.200447		3647.08	0.08973			3823.84	0.574742		3823.84	0.200447		3647.08	0.08973			3647.08	0.541663		3823.84	0.239598		3647.08	0.20275
	3823.2	0.574595		3823.2	0.200423		3645.79	0.09008			3823.2	0.574595		3823.2	0.200423		3645.79	0.09008			3823.2	0.574595		3823.2	0.200423		3645.79	0.09008			3823.2	0.574595		3823.2	0.200423		3645.79	0.09008			3645.79	0.54164		3823.2	0.239418		3645.79	0.203469
	3822.55	0.574337		3822.55	0.200387		3644.51	0.09055			3822.55	0.574337		3822.55	0.200387		3644.51	0.09055			3822.55	0.574337		3822.55	0.200387		3644.51	0.09055			3822.55	0.574337		3822.55	0.200387		3644.51	0.09055			3644.51	0.541543		3822.55	0.239228		3644.51	0.204344
	3821.91	0.57401		3821.91	0.20033		3643.22	0.09125			3821.91	0.57401		3821.91	0.20033		3643.22	0.09125			3821.91	0.57401		3821.91	0.20033		3643.22	0.09125			3821.91	0.57401		3821.91	0.20033		3643.22	0.09125			3643.22	0.541322		3821.91	0.239026		3643.22	0.205077
	3821.27	0.57368		3821.27	0.200253		3641.93	0.09207			3821.27	0.57368		3821.27	0.200253		3641.93	0.09207			3821.27	0.57368		3821.27	0.200253		3641.93	0.09207			3821.27	0.57368		3821.27	0.200253		3641.93	0.09207			3641.93	0.541013		3821.27	0.238808		3641.93	0.205492
	3820.62	0.573417		3820.62	0.200163		3640.65	0.09282			3820.62	0.573417		3820.62	0.200163		3640.65	0.09282			3820.62	0.573417		3820.62	0.200163		3640.65	0.09282			3820.62	0.573417		3820.62	0.200163		3640.65	0.09282			3640.65	0.540682		3820.62	0.238568		3640.65	0.205653
	3819.98	0.573255		3819.98	0.200063		3639.36	0.09335			3819.98	0.573255		3819.98	0.200063		3639.36	0.09335			3819.98	0.573255		3819.98	0.200063		3639.36	0.09335			3819.98	0.573255		3819.98	0.200063		3639.36	0.09335			3639.36	0.540392		3819.98	0.238318		3639.36	0.205729
	3819.34	0.5732		3819.34	0.199973		3638.08	0.09363			3819.34	0.5732		3819.34	0.199973		3638.08	0.09363			3819.34	0.5732		3819.34	0.199973		3638.08	0.09363			3819.34	0.5732		3819.34	0.199973		3638.08	0.09363			3638.08	0.540157		3819.34	0.238092		3638.08	0.205854
	3818.7	0.573237		3818.7	0.199913		3636.79	0.09369			3818.7	0.573237		3818.7	0.199913		3636.79	0.09369			3818.7	0.573237		3818.7	0.199913		3636.79	0.09369			3818.7	0.573237		3818.7	0.199913		3636.79	0.09369			3636.79	0.539958		3818.7	0.237928		3636.79	0.206098
	3818.05	0.573333		3818.05	0.199903		3635.51	0.0936			3818.05	0.573333		3818.05	0.199903		3635.51	0.0936			3818.05	0.573333		3818.05	0.199903		3635.51	0.0936			3818.05	0.573333		3818.05	0.199903		3635.51	0.0936			3635.51	0.539764		3818.05	0.237852		3635.51	0.206518
	3817.41	0.573462		3817.41	0.199947		3634.22	0.09353			3817.41	0.573462		3817.41	0.199947		3634.22	0.09353			3817.41	0.573462		3817.41	0.199947		3634.22	0.09353			3817.41	0.573462		3817.41	0.199947		3634.22	0.09353			3634.22	0.539559		3817.41	0.23788		3634.22	0.207078
	3816.77	0.573597		3816.77	0.200013		3632.94	0.0936			3816.77	0.573597		3816.77	0.200013		3632.94	0.0936			3816.77	0.573597		3816.77	0.200013		3632.94	0.0936			3816.77	0.573597		3816.77	0.200013		3632.94	0.0936			3632.94	0.539352		3816.77	0.237974		3632.94	0.207591
	3816.13	0.573727		3816.13	0.200057		3631.65	0.09379			3816.13	0.573727		3816.13	0.200057		3631.65	0.09379			3816.13	0.573727		3816.13	0.200057		3631.65	0.09379			3816.13	0.573727		3816.13	0.200057		3631.65	0.09379			3631.65	0.539168		3816.13	0.238088		3631.65	0.207869
	3815.48	0.573832		3815.48	0.20001		3630.36	0.09406			3815.48	0.573832		3815.48	0.20001		3630.36	0.09406			3815.48	0.573832		3815.48	0.20001		3630.36	0.09406			3815.48	0.573832		3815.48	0.20001		3630.36	0.09406			3630.36	0.539023		3815.48	0.238154		3630.36	0.20797
	3814.84	0.573882		3814.84	0.19982		3629.08	0.09446			3814.84	0.573882		3814.84	0.19982		3629.08	0.09446			3814.84	0.573882		3814.84	0.19982		3629.08	0.09446			3814.84	0.573882		3814.84	0.19982		3629.08	0.09446			3629.08	0.538911		3814.84	0.238116		3629.08	0.208236
	3814.2	0.573843		3814.2	0.19947		3627.79	0.09507			3814.2	0.573843		3814.2	0.19947		3627.79	0.09507			3814.2	0.573843		3814.2	0.19947		3627.79	0.09507			3814.2	0.573843		3814.2	0.19947		3627.79	0.09507			3627.79	0.538796		3814.2	0.23796		3627.79	0.208949
	3813.55	0.57368		3813.55	0.199		3626.51	0.09574			3813.55	0.57368		3813.55	0.199		3626.51	0.09574			3813.55	0.57368		3813.55	0.199		3626.51	0.09574			3813.55	0.57368		3813.55	0.199		3626.51	0.09574			3626.51	0.538624		3813.55	0.237712		3626.51	0.209959
	3812.91	0.573385		3812.91	0.198467		3625.22	0.09628			3812.91	0.573385		3812.91	0.198467		3625.22	0.09628			3812.91	0.573385		3812.91	0.198467		3625.22	0.09628			3812.91	0.573385		3812.91	0.198467		3625.22	0.09628			3625.22	0.538362		3812.91	0.237434		3625.22	0.210936
	3812.27	0.572975		3812.27	0.197937		3623.94	0.09669			3812.27	0.572975		3812.27	0.197937		3623.94	0.09669			3812.27	0.572975		3812.27	0.197937		3623.94	0.09669			3812.27	0.572975		3812.27	0.197937		3623.94	0.09669			3623.94	0.538029		3812.27	0.237194		3623.94	0.211715
	3811.63	0.572497		3811.63	0.19748		3622.65	0.09711			3811.63	0.572497		3811.63	0.19748		3622.65	0.09711			3811.63	0.572497		3811.63	0.19748		3622.65	0.09711			3811.63	0.572497		3811.63	0.19748		3622.65	0.09711			3622.65	0.537667		3811.63	0.237036		3622.65	0.212334
	3810.98	0.572022		3810.98	0.19715		3621.37	0.09768			3810.98	0.572022		3810.98	0.19715		3621.37	0.09768			3810.98	0.572022		3810.98	0.19715		3621.37	0.09768			3810.98	0.572022		3810.98	0.19715		3621.37	0.09768			3621.37	0.537324		3810.98	0.236974		3621.37	0.212888
	3810.34	0.571625		3810.34	0.19698		3620.08	0.09843			3810.34	0.571625		3810.34	0.19698		3620.08	0.09843			3810.34	0.571625		3810.34	0.19698		3620.08	0.09843			3810.34	0.571625		3810.34	0.19698		3620.08	0.09843			3620.08	0.537014		3810.34	0.23701		3620.08	0.213492
	3809.7	0.571375		3809.7	0.196973		3618.79	0.09947			3809.7	0.571375		3809.7	0.196973		3618.79	0.09947			3809.7	0.571375		3809.7	0.196973		3618.79	0.09947			3809.7	0.571375		3809.7	0.196973		3618.79	0.09947			3618.79	0.53673		3809.7	0.237124		3618.79	0.214317
	3809.05	0.571325		3809.05	0.19712		3617.51	0.1009			3809.05	0.571325		3809.05	0.19712		3617.51	0.1009			3809.05	0.571325		3809.05	0.19712		3617.51	0.1009			3809.05	0.571325		3809.05	0.19712		3617.51	0.1009			3617.51	0.536446		3809.05	0.237288		3617.51	0.21552
	3808.41	0.571495		3808.41	0.197377		3616.22	0.10274			3808.41	0.571495		3808.41	0.197377		3616.22	0.10274			3808.41	0.571495		3808.41	0.197377		3616.22	0.10274			3808.41	0.571495		3808.41	0.197377		3616.22	0.10274			3616.22	0.536146		3808.41	0.237492		3616.22	0.217144
	3807.77	0.571837		3807.77	0.197703		3614.94	0.10478			3807.77	0.571837		3807.77	0.197703		3614.94	0.10478			3807.77	0.571837		3807.77	0.197703		3614.94	0.10478			3807.77	0.571837		3807.77	0.197703		3614.94	0.10478			3614.94	0.535837		3807.77	0.2377		3614.94	0.219075
	3807.13	0.572255		3807.13	0.198017		3613.65	0.10666			3807.13	0.572255		3807.13	0.198017		3613.65	0.10666			3807.13	0.572255		3807.13	0.198017		3613.65	0.10666			3807.13	0.572255		3807.13	0.198017		3613.65	0.10666			3613.65	0.535535		3807.13	0.237884		3613.65	0.221036
	3806.48	0.57265		3806.48	0.198247		3612.37	0.10806			3806.48	0.57265		3806.48	0.198247		3612.37	0.10806			3806.48	0.57265		3806.48	0.198247		3612.37	0.10806			3806.48	0.57265		3806.48	0.198247		3612.37	0.10806			3612.37	0.535265		3806.48	0.238		3612.37	0.222675
	3805.84	0.572915		3805.84	0.198333		3611.08	0.10886			3805.84	0.572915		3805.84	0.198333		3611.08	0.10886			3805.84	0.572915		3805.84	0.198333		3611.08	0.10886			3805.84	0.572915		3805.84	0.198333		3611.08	0.10886			3611.08	0.535022		3805.84	0.238014		3611.08	0.223737
	3805.2	0.573022		3805.2	0.198247		3609.8	0.10919			3805.2	0.573022		3805.2	0.198247		3609.8	0.10919			3805.2	0.573022		3805.2	0.198247		3609.8	0.10919			3805.2	0.573022		3805.2	0.198247		3609.8	0.10919			3609.8	0.534783		3805.2	0.237908		3609.8	0.224226
	3804.56	0.572978		3804.56	0.198		3608.51	0.10926			3804.56	0.572978		3804.56	0.198		3608.51	0.10926			3804.56	0.572978		3804.56	0.198		3608.51	0.10926			3804.56	0.572978		3804.56	0.198		3608.51	0.10926			3608.51	0.534508		3804.56	0.237696		3608.51	0.224352
	3803.91	0.572802		3803.91	0.197643		3607.23	0.10924			3803.91	0.572802		3803.91	0.197643		3607.23	0.10924			3803.91	0.572802		3803.91	0.197643		3607.23	0.10924			3803.91	0.572802		3803.91	0.197643		3607.23	0.10924			3607.23	0.534174		3803.91	0.237416		3607.23	0.224368
	3803.27	0.572532		3803.27	0.197237		3605.94	0.10921			3803.27	0.572532		3803.27	0.197237		3605.94	0.10921			3803.27	0.572532		3803.27	0.197237		3605.94	0.10921			3803.27	0.572532		3803.27	0.197237		3605.94	0.10921			3605.94	0.53377		3803.27	0.237114		3605.94	0.224412
	3802.63	0.572198		3802.63	0.19684		3604.65	0.10919			3802.63	0.572198		3802.63	0.19684		3604.65	0.10919			3802.63	0.572198		3802.63	0.19684		3604.65	0.10919			3802.63	0.572198		3802.63	0.19684		3604.65	0.10919			3604.65	0.533301		3802.63	0.236854		3604.65	0.224483
	3801.98	0.57183		3801.98	0.196513		3603.37	0.10927			3801.98	0.57183		3801.98	0.196513		3603.37	0.10927			3801.98	0.57183		3801.98	0.196513		3603.37	0.10927			3801.98	0.57183		3801.98	0.196513		3603.37	0.10927			3603.37	0.532798		3801.98	0.236666		3603.37	0.224583
	3801.34	0.571462		3801.34	0.196273		3602.08	0.10956			3801.34	0.571462		3801.34	0.196273		3602.08	0.10956			3801.34	0.571462		3801.34	0.196273		3602.08	0.10956			3801.34	0.571462		3801.34	0.196273		3602.08	0.10956			3602.08	0.532302		3801.34	0.236578		3602.08	0.224765
	3800.7	0.57113		3800.7	0.196147		3600.8	0.11013			3800.7	0.57113		3800.7	0.196147		3600.8	0.11013			3800.7	0.57113		3800.7	0.196147		3600.8	0.11013			3800.7	0.57113		3800.7	0.196147		3600.8	0.11013			3600.8	0.531841		3800.7	0.236588		3600.8	0.225119
	3800.06	0.570882		3800.06	0.196123		3599.51	0.11085			3800.06	0.570882		3800.06	0.196123		3599.51	0.11085			3800.06	0.570882		3800.06	0.196123		3599.51	0.11085			3800.06	0.570882		3800.06	0.196123		3599.51	0.11085			3599.51	0.531425		3800.06	0.236682		3599.51	0.225668
	3799.41	0.570747		3799.41	0.1962		3598.23	0.11156			3799.41	0.570747		3799.41	0.1962		3598.23	0.11156			3799.41	0.570747		3799.41	0.1962		3598.23	0.11156			3799.41	0.570747		3799.41	0.1962		3598.23	0.11156			3598.23	0.531043		3799.41	0.236836		3598.23	0.226326
	3798.77	0.570723		3798.77	0.196347		3596.94	0.11225			3798.77	0.570723		3798.77	0.196347		3596.94	0.11225			3798.77	0.570723		3798.77	0.196347		3596.94	0.11225			3798.77	0.570723		3798.77	0.196347		3596.94	0.11225			3596.94	0.530686		3798.77	0.237014		3596.94	0.226939
	3798.13	0.570795		3798.13	0.196523		3595.66	0.11295			3798.13	0.570795		3798.13	0.196523		3595.66	0.11295			3798.13	0.570795		3798.13	0.196523		3595.66	0.11295			3798.13	0.570795		3798.13	0.196523		3595.66	0.11295			3595.66	0.530364		3798.13	0.237172		3595.66	0.22745
	3797.48	0.570943		3797.48	0.196693		3594.37	0.11363			3797.48	0.570943		3797.48	0.196693		3594.37	0.11363			3797.48	0.570943		3797.48	0.196693		3594.37	0.11363			3797.48	0.570943		3797.48	0.196693		3594.37	0.11363			3594.37	0.530099		3797.48	0.237252		3594.37	0.227976
	3796.84	0.571128		3796.84	0.196813		3593.08	0.11421			3796.84	0.571128		3796.84	0.196813		3593.08	0.11421			3796.84	0.571128		3796.84	0.196813		3593.08	0.11421			3796.84	0.571128		3796.84	0.196813		3593.08	0.11421			3593.08	0.529912		3796.84	0.237214		3593.08	0.22868
	3796.2	0.571317		3796.2	0.196853		3591.8	0.11466			3796.2	0.571317		3796.2	0.196853		3591.8	0.11466			3796.2	0.571317		3796.2	0.196853		3591.8	0.11466			3796.2	0.571317		3796.2	0.196853		3591.8	0.11466			3591.8	0.529782		3796.2	0.23704		3591.8	0.229531
	3795.56	0.57147		3795.56	0.196807		3590.51	0.11502			3795.56	0.57147		3795.56	0.196807		3590.51	0.11502			3795.56	0.57147		3795.56	0.196807		3590.51	0.11502			3795.56	0.57147		3795.56	0.196807		3590.51	0.11502			3590.51	0.529664		3795.56	0.23675		3590.51	0.230276
	3794.91	0.571527		3794.91	0.196677		3589.23	0.1153			3794.91	0.571527		3794.91	0.196677		3589.23	0.1153			3794.91	0.571527		3794.91	0.196677		3589.23	0.1153			3794.91	0.571527		3794.91	0.196677		3589.23	0.1153			3589.23	0.529518		3794.91	0.236376		3589.23	0.230705
	3794.27	0.571457		3794.27	0.196487		3587.94	0.11556			3794.27	0.571457		3794.27	0.196487		3587.94	0.11556			3794.27	0.571457		3794.27	0.196487		3587.94	0.11556			3794.27	0.571457		3794.27	0.196487		3587.94	0.11556			3587.94	0.529323		3794.27	0.235976		3587.94	0.230907
	3793.63	0.571227		3793.63	0.196273		3586.66	0.11593			3793.63	0.571227		3793.63	0.196273		3586.66	0.11593			3793.63	0.571227		3793.63	0.196273		3586.66	0.11593			3793.63	0.571227		3793.63	0.196273		3586.66	0.11593			3586.66	0.529082		3793.63	0.235588		3586.66	0.231211
	3792.99	0.570843		3792.99	0.196083		3585.37	0.11655			3792.99	0.570843		3792.99	0.196083		3585.37	0.11655			3792.99	0.570843		3792.99	0.196083		3585.37	0.11655			3792.99	0.570843		3792.99	0.196083		3585.37	0.11655			3585.37	0.528804		3792.99	0.235266		3585.37	0.231807
	3792.34	0.57036		3792.34	0.195947		3584.09	0.11736			3792.34	0.57036		3792.34	0.195947		3584.09	0.11736			3792.34	0.57036		3792.34	0.195947		3584.09	0.11736			3792.34	0.57036		3792.34	0.195947		3584.09	0.11736			3584.09	0.528492		3792.34	0.235056		3584.09	0.232649
	3791.7	0.56986		3791.7	0.19588		3582.8	0.1182			3791.7	0.56986		3791.7	0.19588		3582.8	0.1182			3791.7	0.56986		3791.7	0.19588		3582.8	0.1182			3791.7	0.56986		3791.7	0.19588		3582.8	0.1182			3582.8	0.528143		3791.7	0.234976		3582.8	0.23368
	3791.06	0.569433		3791.06	0.195917		3581.51	0.1191			3791.06	0.569433		3791.06	0.195917		3581.51	0.1191			3791.06	0.569433		3791.06	0.195917		3581.51	0.1191			3791.06	0.569433		3791.06	0.195917		3581.51	0.1191			3581.51	0.527742		3791.06	0.235038		3581.51	0.234903
	3790.41	0.569165		3790.41	0.196063		3580.23	0.1203			3790.41	0.569165		3790.41	0.196063		3580.23	0.1203			3790.41	0.569165		3790.41	0.196063		3580.23	0.1203			3790.41	0.569165		3790.41	0.196063		3580.23	0.1203			3580.23	0.527275		3790.41	0.23522		3580.23	0.236245
	3789.77	0.569107		3789.77	0.196303		3578.94	0.12198			3789.77	0.569107		3789.77	0.196303		3578.94	0.12198			3789.77	0.569107		3789.77	0.196303		3578.94	0.12198			3789.77	0.569107		3789.77	0.196303		3578.94	0.12198			3578.94	0.526733		3789.77	0.235476		3578.94	0.237573
	3789.13	0.56924		3789.13	0.196597		3577.66	0.124			3789.13	0.56924		3789.13	0.196597		3577.66	0.124			3789.13	0.56924		3789.13	0.196597		3577.66	0.124			3789.13	0.56924		3789.13	0.196597		3577.66	0.124			3577.66	0.526132		3789.13	0.23576		3577.66	0.238853
	3788.49	0.569512		3788.49	0.19688		3576.37	0.12594			3788.49	0.569512		3788.49	0.19688		3576.37	0.12594			3788.49	0.569512		3788.49	0.19688		3576.37	0.12594			3788.49	0.569512		3788.49	0.19688		3576.37	0.12594			3576.37	0.525517		3788.49	0.23601		3576.37	0.240217
	3787.84	0.569837		3787.84	0.197077		3575.09	0.12744			3787.84	0.569837		3787.84	0.197077		3575.09	0.12744			3787.84	0.569837		3787.84	0.197077		3575.09	0.12744			3787.84	0.569837		3787.84	0.197077		3575.09	0.12744			3575.09	0.524937		3787.84	0.236188		3575.09	0.241784
	3787.2	0.570135		3787.2	0.197133		3573.8	0.12849			3787.2	0.570135		3787.2	0.197133		3573.8	0.12849			3787.2	0.570135		3787.2	0.197133		3573.8	0.12849			3787.2	0.570135		3787.2	0.197133		3573.8	0.12849			3573.8	0.524444		3787.2	0.236256		3573.8	0.243555
	3786.56	0.570335		3786.56	0.197037		3572.52	0.12924			3786.56	0.570335		3786.56	0.197037		3572.52	0.12924			3786.56	0.570335		3786.56	0.197037		3572.52	0.12924			3786.56	0.570335		3786.56	0.197037		3572.52	0.12924			3572.52	0.524058		3786.56	0.236202		3572.52	0.24537
	3785.92	0.5704		3785.92	0.19679		3571.23	0.1298			3785.92	0.5704		3785.92	0.19679		3571.23	0.1298			3785.92	0.5704		3785.92	0.19679		3571.23	0.1298			3785.92	0.5704		3785.92	0.19679		3571.23	0.1298			3571.23	0.523785		3785.92	0.236038		3571.23	0.246932
	3785.27	0.570318		3785.27	0.19644		3569.94	0.13017			3785.27	0.570318		3785.27	0.19644		3569.94	0.13017			3785.27	0.570318		3785.27	0.19644		3569.94	0.13017			3785.27	0.570318		3785.27	0.19644		3569.94	0.13017			3569.94	0.523625		3785.27	0.235806		3569.94	0.247869
	3784.63	0.570115		3784.63	0.196043		3568.66	0.13035			3784.63	0.570115		3784.63	0.196043		3568.66	0.13035			3784.63	0.570115		3784.63	0.196043		3568.66	0.13035			3784.63	0.570115		3784.63	0.196043		3568.66	0.13035			3568.66	0.523587		3784.63	0.235542		3568.66	0.247953
	3783.99	0.569835		3783.99	0.195673		3567.37	0.13034			3783.99	0.569835		3783.99	0.195673		3567.37	0.13034			3783.99	0.569835		3783.99	0.195673		3567.37	0.13034			3783.99	0.569835		3783.99	0.195673		3567.37	0.13034			3567.37	0.523684		3783.99	0.235302		3567.37	0.247317
	3783.34	0.569532		3783.34	0.195367		3566.09	0.1301			3783.34	0.569532		3783.34	0.195367		3566.09	0.1301			3783.34	0.569532		3783.34	0.195367		3566.09	0.1301			3783.34	0.569532		3783.34	0.195367		3566.09	0.1301			3566.09	0.523915		3783.34	0.235128		3566.09	0.246385
	3782.7	0.569283		3782.7	0.19516		3564.8	0.12957			3782.7	0.569283		3782.7	0.19516		3564.8	0.12957			3782.7	0.569283		3782.7	0.19516		3564.8	0.12957			3782.7	0.569283		3782.7	0.19516		3564.8	0.12957			3564.8	0.524274		3782.7	0.235036		3564.8	0.245557
	3782.06	0.56913		3782.06	0.195063		3563.52	0.12875			3782.06	0.56913		3782.06	0.195063		3563.52	0.12875			3782.06	0.56913		3782.06	0.195063		3563.52	0.12875			3782.06	0.56913		3782.06	0.195063		3563.52	0.12875			3563.52	0.524713		3782.06	0.235034		3563.52	0.244958
	3781.42	0.5691		3781.42	0.195063		3562.23	0.12766			3781.42	0.5691		3781.42	0.195063		3562.23	0.12766			3781.42	0.5691		3781.42	0.195063		3562.23	0.12766			3781.42	0.5691		3781.42	0.195063		3562.23	0.12766			3562.23	0.525169		3781.42	0.235108		3562.23	0.244481
	3780.77	0.569172		3780.77	0.195143		3560.95	0.12633			3780.77	0.569172		3780.77	0.195143		3560.95	0.12633			3780.77	0.569172		3780.77	0.195143		3560.95	0.12633			3780.77	0.569172		3780.77	0.195143		3560.95	0.12633			3560.95	0.525586		3780.77	0.235236		3560.95	0.243944
	3780.13	0.569312		3780.13	0.195283		3559.66	0.12488			3780.13	0.569312		3780.13	0.195283		3559.66	0.12488			3780.13	0.569312		3780.13	0.195283		3559.66	0.12488			3780.13	0.569312		3780.13	0.195283		3559.66	0.12488			3559.66	0.525926		3780.13	0.235398		3559.66	0.243233
	3779.49	0.5695		3779.49	0.19545		3558.37	0.12358			3779.49	0.5695		3779.49	0.19545		3558.37	0.12358			3779.49	0.5695		3779.49	0.19545		3558.37	0.12358			3779.49	0.5695		3779.49	0.19545		3558.37	0.12358			3558.37	0.526189		3779.49	0.23555		3558.37	0.242376
	3778.84	0.569695		3778.84	0.195617		3557.09	0.12277			3778.84	0.569695		3778.84	0.195617		3557.09	0.12277			3778.84	0.569695		3778.84	0.195617		3557.09	0.12277			3778.84	0.569695		3778.84	0.195617		3557.09	0.12277			3557.09	0.526396		3778.84	0.235664		3557.09	0.241464
	3778.2	0.569867		3778.2	0.195747		3555.8	0.12255			3778.2	0.569867		3778.2	0.195747		3555.8	0.12255			3778.2	0.569867		3778.2	0.195747		3555.8	0.12255			3778.2	0.569867		3778.2	0.195747		3555.8	0.12255			3555.8	0.526558		3778.2	0.235714		3555.8	0.240564
	3777.56	0.569965		3777.56	0.195823		3554.52	0.12275			3777.56	0.569965		3777.56	0.195823		3554.52	0.12275			3777.56	0.569965		3777.56	0.195823		3554.52	0.12275			3777.56	0.569965		3777.56	0.195823		3554.52	0.12275			3554.52	0.526676		3777.56	0.235692		3554.52	0.239714
	3776.92	0.569958		3776.92	0.19583		3553.23	0.12297			3776.92	0.569958		3776.92	0.19583		3553.23	0.12297			3776.92	0.569958		3776.92	0.19583		3553.23	0.12297			3776.92	0.569958		3776.92	0.19583		3553.23	0.12297			3553.23	0.526741		3776.92	0.23561		3553.23	0.238991
	3776.27	0.569827		3776.27	0.195767		3551.95	0.12292			3776.27	0.569827		3776.27	0.195767		3551.95	0.12292			3776.27	0.569827		3776.27	0.195767		3551.95	0.12292			3776.27	0.569827		3776.27	0.195767		3551.95	0.12292			3551.95	0.52674		3776.27	0.235488		3551.95	0.238479
	3775.63	0.569568		3775.63	0.195637		3550.66	0.12261			3775.63	0.569568		3775.63	0.195637		3550.66	0.12261			3775.63	0.569568		3775.63	0.195637		3550.66	0.12261			3775.63	0.569568		3775.63	0.195637		3550.66	0.12261			3550.66	0.526672		3775.63	0.23535		3550.66	0.238162
	3774.99	0.569205		3774.99	0.19545		3549.38	0.12226			3774.99	0.569205		3774.99	0.19545		3549.38	0.12226			3774.99	0.569205		3774.99	0.19545		3549.38	0.12226			3774.99	0.569205		3774.99	0.19545		3549.38	0.12226			3549.38	0.526555		3774.99	0.235206		3549.38	0.237911
	3774.35	0.56877		3774.35	0.195227		3548.09	0.12202			3774.35	0.56877		3774.35	0.195227		3548.09	0.12202			3774.35	0.56877		3774.35	0.195227		3548.09	0.12202			3774.35	0.56877		3774.35	0.195227		3548.09	0.12202			3548.09	0.526413		3774.35	0.235074		3548.09	0.237634
	3773.7	0.5683		3773.7	0.194997		3546.8	0.12186			3773.7	0.5683		3773.7	0.194997		3546.8	0.12186			3773.7	0.5683		3773.7	0.194997		3546.8	0.12186			3773.7	0.5683		3773.7	0.194997		3546.8	0.12186			3546.8	0.526273		3773.7	0.234974		3546.8	0.237389
	3773.06	0.567843		3773.06	0.194793		3545.52	0.12169			3773.06	0.567843		3773.06	0.194793		3545.52	0.12169			3773.06	0.567843		3773.06	0.194793		3545.52	0.12169			3773.06	0.567843		3773.06	0.194793		3545.52	0.12169			3545.52	0.526131		3773.06	0.234928		3545.52	0.237334
	3772.42	0.567453		3772.42	0.194657		3544.23	0.12159			3772.42	0.567453		3772.42	0.194657		3544.23	0.12159			3772.42	0.567453		3772.42	0.194657		3544.23	0.12159			3772.42	0.567453		3772.42	0.194657		3544.23	0.12159			3544.23	0.525967		3772.42	0.234938		3544.23	0.237513
	3771.77	0.567177		3771.77	0.194623		3542.95	0.12177			3771.77	0.567177		3771.77	0.194623		3542.95	0.12177			3771.77	0.567177		3771.77	0.194623		3542.95	0.12177			3771.77	0.567177		3771.77	0.194623		3542.95	0.12177			3542.95	0.525746		3771.77	0.235012		3542.95	0.237775
	3771.13	0.567057		3771.13	0.194713		3541.66	0.12225			3771.13	0.567057		3771.13	0.194713		3541.66	0.12225			3771.13	0.567057		3771.13	0.194713		3541.66	0.12225			3771.13	0.567057		3771.13	0.194713		3541.66	0.12225			3541.66	0.525447		3771.13	0.235152		3541.66	0.237955
	3770.49	0.567113		3770.49	0.19492		3540.38	0.12281			3770.49	0.567113		3770.49	0.19492		3540.38	0.12281			3770.49	0.567113		3770.49	0.19492		3540.38	0.12281			3770.49	0.567113		3770.49	0.19492		3540.38	0.12281			3540.38	0.525074		3770.49	0.235332		3540.38	0.23806
	3769.85	0.56733		3769.85	0.195207		3539.09	0.12318			3769.85	0.56733		3769.85	0.195207		3539.09	0.12318			3769.85	0.56733		3769.85	0.195207		3539.09	0.12318			3769.85	0.56733		3769.85	0.195207		3539.09	0.12318			3539.09	0.524645		3769.85	0.235528		3539.09	0.238232
	3769.2	0.567653		3769.2	0.19551		3537.81	0.12339			3769.2	0.567653		3769.2	0.19551		3537.81	0.12339			3769.2	0.567653		3769.2	0.19551		3537.81	0.12339			3769.2	0.567653		3769.2	0.19551		3537.81	0.12339			3537.81	0.524193		3769.2	0.2357		3537.81	0.238534
	3768.56	0.567995		3768.56	0.195763		3536.52	0.12368			3768.56	0.567995		3768.56	0.195763		3536.52	0.12368			3768.56	0.567995		3768.56	0.195763		3536.52	0.12368			3768.56	0.567995		3768.56	0.195763		3536.52	0.12368			3536.52	0.523757		3768.56	0.235806		3536.52	0.238884
	3767.92	0.568275		3767.92	0.195907		3535.23	0.12416			3767.92	0.568275		3767.92	0.195907		3535.23	0.12416			3767.92	0.568275		3767.92	0.195907		3535.23	0.12416			3767.92	0.568275		3767.92	0.195907		3535.23	0.12416			3535.23	0.523363		3767.92	0.235816		3535.23	0.239201
	3767.27	0.568435		3767.27	0.195907		3533.95	0.12472			3767.27	0.568435		3767.27	0.195907		3533.95	0.12472			3767.27	0.568435		3767.27	0.195907		3533.95	0.12472			3767.27	0.568435		3767.27	0.195907		3533.95	0.12472			3533.95	0.523014		3767.27	0.23572		3533.95	0.239512
	3766.63	0.568455		3766.63	0.19576		3532.66	0.12518			3766.63	0.568455		3766.63	0.19576		3532.66	0.12518			3766.63	0.568455		3766.63	0.19576		3532.66	0.12518			3766.63	0.568455		3766.63	0.19576		3532.66	0.12518			3532.66	0.52269		3766.63	0.235534		3532.66	0.239867
	3765.99	0.568357		3765.99	0.1955		3531.38	0.12551			3765.99	0.568357		3765.99	0.1955		3531.38	0.12551			3765.99	0.568357		3765.99	0.1955		3531.38	0.12551			3765.99	0.568357		3765.99	0.1955		3531.38	0.12551			3531.38	0.522369		3765.99	0.235296		3531.38	0.240222
	3765.35	0.56816		3765.35	0.195177		3530.09	0.12572			3765.35	0.56816		3765.35	0.195177		3530.09	0.12572			3765.35	0.56816		3765.35	0.195177		3530.09	0.12572			3765.35	0.56816		3765.35	0.195177		3530.09	0.12572			3530.09	0.522042		3765.35	0.235056		3530.09	0.240488
	3764.7	0.567905		3764.7	0.194847		3528.81	0.12577			3764.7	0.567905		3764.7	0.194847		3528.81	0.12577			3764.7	0.567905		3764.7	0.194847		3528.81	0.12577			3764.7	0.567905		3764.7	0.194847		3528.81	0.12577			3528.81	0.521721		3764.7	0.23486		3528.81	0.240648
	3764.06	0.567637		3764.06	0.194577		3527.52	0.12567			3764.06	0.567637		3764.06	0.194577		3527.52	0.12567			3764.06	0.567637		3764.06	0.194577		3527.52	0.12567			3764.06	0.567637		3764.06	0.194577		3527.52	0.12567			3527.52	0.521426		3764.06	0.234742		3527.52	0.240812
	3763.42	0.567412		3763.42	0.194407		3526.24	0.12548			3763.42	0.567412		3763.42	0.194407		3526.24	0.12548			3763.42	0.567412		3763.42	0.194407		3526.24	0.12548			3763.42	0.567412		3763.42	0.194407		3526.24	0.12548			3526.24	0.521156		3763.42	0.234718		3526.24	0.241107
	3762.78	0.567277		3762.78	0.194367		3524.95	0.12527			3762.78	0.567277		3762.78	0.194367		3524.95	0.12527			3762.78	0.567277		3762.78	0.194367		3524.95	0.12527			3762.78	0.567277		3762.78	0.194367		3524.95	0.12527			3524.95	0.520886		3762.78	0.234796		3524.95	0.24154
	3762.13	0.567263		3762.13	0.19446		3523.66	0.12515			3762.13	0.567263		3762.13	0.19446		3523.66	0.12515			3762.13	0.567263		3762.13	0.19446		3523.66	0.12515			3762.13	0.567263		3762.13	0.19446		3523.66	0.12515			3523.66	0.520575		3762.13	0.23494		3523.66	0.241969
	3761.49	0.56737		3761.49	0.194663		3522.38	0.12524			3761.49	0.56737		3761.49	0.194663		3522.38	0.12524			3761.49	0.56737		3761.49	0.194663		3522.38	0.12524			3761.49	0.56737		3761.49	0.194663		3522.38	0.12524			3522.38	0.520196		3761.49	0.235118		3522.38	0.242258
	3760.85	0.56756		3760.85	0.194947		3521.09	0.12562			3760.85	0.56756		3760.85	0.194947		3521.09	0.12562			3760.85	0.56756		3760.85	0.194947		3521.09	0.12562			3760.85	0.56756		3760.85	0.194947		3521.09	0.12562			3521.09	0.519745		3760.85	0.235292		3521.09	0.242414
	3760.2	0.567782		3760.2	0.19526		3519.81	0.12626			3760.2	0.567782		3760.2	0.19526		3519.81	0.12626			3760.2	0.567782		3760.2	0.19526		3519.81	0.12626			3760.2	0.567782		3760.2	0.19526		3519.81	0.12626			3519.81	0.519254		3760.2	0.23542		3519.81	0.242544
	3759.56	0.567982		3759.56	0.195553		3518.52	0.12705			3759.56	0.567982		3759.56	0.195553		3518.52	0.12705			3759.56	0.567982		3759.56	0.195553		3518.52	0.12705			3759.56	0.567982		3759.56	0.195553		3518.52	0.12705			3518.52	0.518774		3759.56	0.235482		3518.52	0.242767
	3758.92	0.568107		3758.92	0.19577		3517.24	0.12796			3758.92	0.568107		3758.92	0.19577		3517.24	0.12796			3758.92	0.568107		3758.92	0.19577		3517.24	0.12796			3758.92	0.568107		3758.92	0.19577		3517.24	0.12796			3517.24	0.518362		3758.92	0.235462		3517.24	0.243155
	3758.28	0.56814		3758.28	0.19588		3515.95	0.12896			3758.28	0.56814		3758.28	0.19588		3515.95	0.12896			3758.28	0.56814		3758.28	0.19588		3515.95	0.12896			3758.28	0.56814		3758.28	0.19588		3515.95	0.12896			3515.95	0.518044		3758.28	0.235354		3515.95	0.243748
	3757.63	0.568062		3757.63	0.19586		3514.67	0.12993			3757.63	0.568062		3757.63	0.19586		3514.67	0.12993			3757.63	0.568062		3757.63	0.19586		3514.67	0.12993			3757.63	0.568062		3757.63	0.19586		3514.67	0.12993			3514.67	0.517814		3757.63	0.235176		3514.67	0.244544
	3756.99	0.56789		3756.99	0.195727		3513.38	0.13069			3756.99	0.56789		3756.99	0.195727		3513.38	0.13069			3756.99	0.56789		3756.99	0.195727		3513.38	0.13069			3756.99	0.56789		3756.99	0.195727		3513.38	0.13069			3513.38	0.517624		3756.99	0.234934		3513.38	0.245418
	3756.35	0.567608		3756.35	0.1955		3512.1	0.13124			3756.35	0.567608		3756.35	0.1955		3512.1	0.13124			3756.35	0.567608		3756.35	0.1955		3512.1	0.13124			3756.35	0.567608		3756.35	0.1955		3512.1	0.13124			3512.1	0.517435		3756.35	0.234654		3512.1	0.246174
	3755.7	0.567225		3755.7	0.19523		3510.81	0.1317			3755.7	0.567225		3755.7	0.19523		3510.81	0.1317			3755.7	0.567225		3755.7	0.19523		3510.81	0.1317			3755.7	0.567225		3755.7	0.19523		3510.81	0.1317			3510.81	0.51721		3755.7	0.23437		3510.81	0.24668
	3755.06	0.56676		3755.06	0.194973		3509.52	0.13211			3755.06	0.56676		3755.06	0.194973		3509.52	0.13211			3755.06	0.56676		3755.06	0.194973		3509.52	0.13211			3755.06	0.56676		3755.06	0.194973		3509.52	0.13211			3509.52	0.516937		3755.06	0.234138		3509.52	0.247024
	3754.42	0.566257		3754.42	0.194783		3508.24	0.13239			3754.42	0.566257		3754.42	0.194783		3508.24	0.13239			3754.42	0.566257		3754.42	0.194783		3508.24	0.13239			3754.42	0.566257		3754.42	0.194783		3508.24	0.13239			3508.24	0.516612		3754.42	0.234024		3508.24	0.247436
	3753.78	0.565787		3753.78	0.194707		3506.95	0.13251			3753.78	0.565787		3753.78	0.194707		3506.95	0.13251			3753.78	0.565787		3753.78	0.194707		3506.95	0.13251			3753.78	0.565787		3753.78	0.194707		3506.95	0.13251			3506.95	0.516226		3753.78	0.234072		3506.95	0.248051
	3753.13	0.565425		3753.13	0.194767		3505.67	0.13262			3753.13	0.565425		3753.13	0.194767		3505.67	0.13262			3753.13	0.565425		3753.13	0.194767		3505.67	0.13262			3753.13	0.565425		3753.13	0.194767		3505.67	0.13262			3505.67	0.515791		3753.13	0.234286		3505.67	0.248789
	3752.49	0.565222		3752.49	0.19495		3504.38	0.13298			3752.49	0.565222		3752.49	0.19495		3504.38	0.13298			3752.49	0.565222		3752.49	0.19495		3504.38	0.13298			3752.49	0.565222		3752.49	0.19495		3504.38	0.13298			3504.38	0.515321		3752.49	0.23463		3504.38	0.249437
	3751.85	0.565205		3751.85	0.195217		3503.1	0.13374			3751.85	0.565205		3751.85	0.195217		3503.1	0.13374			3751.85	0.565205		3751.85	0.195217		3503.1	0.13374			3751.85	0.565205		3751.85	0.195217		3503.1	0.13374			3503.1	0.514864		3751.85	0.235016		3503.1	0.249875
	3751.21	0.565362		3751.21	0.19552		3501.81	0.13481			3751.21	0.565362		3751.21	0.19552		3501.81	0.13481			3751.21	0.565362		3751.21	0.19552		3501.81	0.13481			3751.21	0.565362		3751.21	0.19552		3501.81	0.13481			3501.81	0.514458		3751.21	0.23535		3501.81	0.250165
	3750.56	0.565647		3750.56	0.195793		3500.53	0.13591			3750.56	0.565647		3750.56	0.195793		3500.53	0.13591			3750.56	0.565647		3750.56	0.195793		3500.53	0.13591			3750.56	0.565647		3750.56	0.195793		3500.53	0.13591			3500.53	0.514136		3750.56	0.235556		3500.53	0.250501
	3749.92	0.565987		3749.92	0.196		3499.24	0.13684			3749.92	0.565987		3749.92	0.196		3499.24	0.13684			3749.92	0.565987		3749.92	0.196		3499.24	0.13684			3749.92	0.565987		3749.92	0.196		3499.24	0.13684			3499.24	0.513898		3749.92	0.235592		3499.24	0.251017
	3749.28	0.56632		3749.28	0.196097		3497.95	0.13753			3749.28	0.56632		3749.28	0.196097		3497.95	0.13753			3749.28	0.56632		3749.28	0.196097		3497.95	0.13753			3749.28	0.56632		3749.28	0.196097		3497.95	0.13753			3497.95	0.513721		3749.28	0.235456		3497.95	0.251665
	3748.63	0.566572		3748.63	0.196063		3496.67	0.13802			3748.63	0.566572		3748.63	0.196063		3496.67	0.13802			3748.63	0.566572		3748.63	0.196063		3496.67	0.13802			3748.63	0.566572		3748.63	0.196063		3496.67	0.13802			3496.67	0.513559		3748.63	0.235188		3496.67	0.252286
	3747.99	0.566712		3747.99	0.19591		3495.38	0.13842			3747.99	0.566712		3747.99	0.19591		3495.38	0.13842			3747.99	0.566712		3747.99	0.19591		3495.38	0.13842			3747.99	0.566712		3747.99	0.19591		3495.38	0.13842			3495.38	0.513357		3747.99	0.234858		3495.38	0.252826
	3747.35	0.566723		3747.35	0.19569		3494.1	0.13885			3747.35	0.566723		3747.35	0.19569		3494.1	0.13885			3747.35	0.566723		3747.35	0.19569		3494.1	0.13885			3747.35	0.566723		3747.35	0.19569		3494.1	0.13885			3494.1	0.513087		3747.35	0.234532		3494.1	0.253409
	3746.71	0.566627		3746.71	0.195463		3492.81	0.13937			3746.71	0.566627		3746.71	0.195463		3492.81	0.13937			3746.71	0.566627		3746.71	0.195463		3492.81	0.13937			3746.71	0.566627		3746.71	0.195463		3492.81	0.13937			3492.81	0.512756		3746.71	0.23427		3492.81	0.254163
	3746.06	0.566445		3746.06	0.19529		3491.53	0.13996			3746.06	0.566445		3746.06	0.19529		3491.53	0.13996			3746.06	0.566445		3746.06	0.19529		3491.53	0.13996			3746.06	0.566445		3746.06	0.19529		3491.53	0.13996			3491.53	0.512393		3746.06	0.234088		3491.53	0.255008
	3745.42	0.566218		3745.42	0.195207		3490.24	0.14052			3745.42	0.566218		3745.42	0.195207		3490.24	0.14052			3745.42	0.566218		3745.42	0.195207		3490.24	0.14052			3745.42	0.566218		3745.42	0.195207		3490.24	0.14052			3490.24	0.512042		3745.42	0.233976		3490.24	0.255765
	3744.78	0.56599		3744.78	0.195203		3488.96	0.14104			3744.78	0.56599		3744.78	0.195203		3488.96	0.14104			3744.78	0.56599		3744.78	0.195203		3488.96	0.14104			3744.78	0.56599		3744.78	0.195203		3488.96	0.14104			3488.96	0.511731		3744.78	0.233896		3488.96	0.256366
	3744.14	0.565808		3744.14	0.195237		3487.67	0.1416			3744.14	0.565808		3744.14	0.195237		3487.67	0.1416			3744.14	0.565808		3744.14	0.195237		3487.67	0.1416			3744.14	0.565808		3744.14	0.195237		3487.67	0.1416			3487.67	0.511469		3744.14	0.233818		3487.67	0.256909
	3743.49	0.56569		3743.49	0.195257		3486.38	0.14227			3743.49	0.56569		3743.49	0.195257		3486.38	0.14227			3743.49	0.56569		3743.49	0.195257		3486.38	0.14227			3743.49	0.56569		3743.49	0.195257		3486.38	0.14227			3486.38	0.511244		3743.49	0.233722		3486.38	0.257481
	3742.85	0.565645		3742.85	0.195263		3485.1	0.14302			3742.85	0.565645		3742.85	0.195263		3485.1	0.14302			3742.85	0.565645		3742.85	0.195263		3485.1	0.14302			3742.85	0.565645		3742.85	0.195263		3485.1	0.14302			3485.1	0.511037		3742.85	0.233626		3485.1	0.258094
	3742.21	0.56567		3742.21	0.195273		3483.81	0.14376			3742.21	0.56567		3742.21	0.195273		3483.81	0.14376			3742.21	0.56567		3742.21	0.195273		3483.81	0.14376			3742.21	0.56567		3742.21	0.195273		3483.81	0.14376			3483.81	0.510829		3742.21	0.233562		3483.81	0.258748
	3741.56	0.565735		3741.56	0.19532		3482.53	0.14439			3741.56	0.565735		3741.56	0.19532		3482.53	0.14439			3741.56	0.565735		3741.56	0.19532		3482.53	0.14439			3741.56	0.565735		3741.56	0.19532		3482.53	0.14439			3482.53	0.510628		3741.56	0.233568		3482.53	0.259472
	3740.92	0.56583		3740.92	0.195407		3481.24	0.14497			3740.92	0.56583		3740.92	0.195407		3481.24	0.14497			3740.92	0.56583		3740.92	0.195407		3481.24	0.14497			3740.92	0.56583		3740.92	0.195407		3481.24	0.14497			3481.24	0.510448		3740.92	0.233648		3481.24	0.26027
	3740.28	0.565927		3740.28	0.195517		3479.96	0.14555			3740.28	0.565927		3740.28	0.195517		3479.96	0.14555			3740.28	0.565927		3740.28	0.195517		3479.96	0.14555			3740.28	0.565927		3740.28	0.195517		3479.96	0.14555			3479.96	0.510302		3740.28	0.233762		3479.96	0.261073
	3739.64	0.565997		3739.64	0.195613		3478.67	0.14608			3739.64	0.565997		3739.64	0.195613		3478.67	0.14608			3739.64	0.565997		3739.64	0.195613		3478.67	0.14608			3739.64	0.565997		3739.64	0.195613		3478.67	0.14608			3478.67	0.510176		3739.64	0.23387		3478.67	0.261822
	3738.99	0.56601		3738.99	0.195663		3477.39	0.14644			3738.99	0.56601		3738.99	0.195663		3477.39	0.14644			3738.99	0.56601		3738.99	0.195663		3477.39	0.14644			3738.99	0.56601		3738.99	0.195663		3477.39	0.14644			3477.39	0.510044		3738.99	0.233922		3477.39	0.262517
	3738.35	0.56592		3738.35	0.195637		3476.1	0.1467			3738.35	0.56592		3738.35	0.195637		3476.1	0.1467			3738.35	0.56592		3738.35	0.195637		3476.1	0.1467			3738.35	0.56592		3738.35	0.195637		3476.1	0.1467			3476.1	0.509883		3738.35	0.233884		3476.1	0.263181
	3737.71	0.565717		3737.71	0.195527		3474.81	0.14712			3737.71	0.565717		3737.71	0.195527		3474.81	0.14712			3737.71	0.565717		3737.71	0.195527		3474.81	0.14712			3737.71	0.565717		3737.71	0.195527		3474.81	0.14712			3474.81	0.509689		3737.71	0.233754		3474.81	0.263835
	3737.06	0.56541		3737.06	0.19534		3473.53	0.1479			3737.06	0.56541		3737.06	0.19534		3473.53	0.1479			3737.06	0.56541		3737.06	0.19534		3473.53	0.1479			3737.06	0.56541		3737.06	0.19534		3473.53	0.1479			3473.53	0.50948		3737.06	0.23356		3473.53	0.264475
	3736.42	0.565047		3736.42	0.1951		3472.24	0.149			3736.42	0.565047		3736.42	0.1951		3472.24	0.149			3736.42	0.565047		3736.42	0.1951		3472.24	0.149			3736.42	0.565047		3736.42	0.1951		3472.24	0.149			3472.24	0.509276		3736.42	0.233354		3472.24	0.265146
	3735.78	0.564707		3735.78	0.194847		3470.96	0.15021			3735.78	0.564707		3735.78	0.194847		3470.96	0.15021			3735.78	0.564707		3735.78	0.194847		3470.96	0.15021			3735.78	0.564707		3735.78	0.194847		3470.96	0.15021			3470.96	0.509083		3735.78	0.233192		3470.96	0.265918
	3735.14	0.564442		3735.14	0.194623		3469.67	0.15139			3735.14	0.564442		3735.14	0.194623		3469.67	0.15139			3735.14	0.564442		3735.14	0.194623		3469.67	0.15139			3735.14	0.564442		3735.14	0.194623		3469.67	0.15139			3469.67	0.508892		3735.14	0.23313		3469.67	0.266812
	3734.49	0.564298		3734.49	0.194487		3468.39	0.15243			3734.49	0.564298		3734.49	0.194487		3468.39	0.15243			3734.49	0.564298		3734.49	0.194487		3468.39	0.15243			3734.49	0.564298		3734.49	0.194487		3468.39	0.15243			3468.39	0.5087		3734.49	0.233186		3468.39	0.267741
	3733.85	0.564288		3733.85	0.194463		3467.1	0.15329			3733.85	0.564288		3733.85	0.194463		3467.1	0.15329			3733.85	0.564288		3733.85	0.194463		3467.1	0.15329			3733.85	0.564288		3733.85	0.194463		3467.1	0.15329			3467.1	0.508495		3733.85	0.23335		3467.1	0.268602
	3733.21	0.56441		3733.21	0.194567		3465.82	0.154			3733.21	0.56441		3733.21	0.194567		3465.82	0.154			3733.21	0.56441		3733.21	0.194567		3465.82	0.154			3733.21	0.56441		3733.21	0.194567		3465.82	0.154			3465.82	0.508282		3733.21	0.233582		3465.82	0.26942
	3732.57	0.564645		3732.57	0.19476		3464.53	0.15464			3732.57	0.564645		3732.57	0.19476		3464.53	0.15464			3732.57	0.564645		3732.57	0.19476		3464.53	0.15464			3732.57	0.564645		3732.57	0.19476		3464.53	0.15464			3464.53	0.50807		3732.57	0.233832		3464.53	0.270323
	3731.92	0.564965		3731.92	0.194997		3463.24	0.15532			3731.92	0.564965		3731.92	0.194997		3463.24	0.15532			3731.92	0.564965		3731.92	0.194997		3463.24	0.15532			3731.92	0.564965		3731.92	0.194997		3463.24	0.15532			3463.24	0.507876		3731.92	0.234058		3463.24	0.271359
	3731.28	0.56531		3731.28	0.195187		3461.96	0.15611			3731.28	0.56531		3731.28	0.195187		3461.96	0.15611			3731.28	0.56531		3731.28	0.195187		3461.96	0.15611			3731.28	0.56531		3731.28	0.195187		3461.96	0.15611			3461.96	0.507713		3731.28	0.234214		3461.96	0.272414
	3730.64	0.565625		3730.64	0.195283		3460.67	0.15696			3730.64	0.565625		3730.64	0.195283		3460.67	0.15696			3730.64	0.565625		3730.64	0.195283		3460.67	0.15696			3730.64	0.565625		3730.64	0.195283		3460.67	0.15696			3460.67	0.507574		3730.64	0.234276		3460.67	0.273348
	3729.99	0.565855		3729.99	0.19525		3459.39	0.15787			3729.99	0.565855		3729.99	0.19525		3459.39	0.15787			3729.99	0.565855		3729.99	0.19525		3459.39	0.15787			3729.99	0.565855		3729.99	0.19525		3459.39	0.15787			3459.39	0.50746		3729.99	0.234242		3459.39	0.274146
	3729.35	0.565957		3729.35	0.195103		3458.1	0.15889			3729.35	0.565957		3729.35	0.195103		3458.1	0.15889			3729.35	0.565957		3729.35	0.195103		3458.1	0.15889			3729.35	0.565957		3729.35	0.195103		3458.1	0.15889			3458.1	0.507364		3729.35	0.23412		3458.1	0.274886
	3728.71	0.565908		3728.71	0.194873		3456.82	0.16006			3728.71	0.565908		3728.71	0.194873		3456.82	0.16006			3728.71	0.565908		3728.71	0.194873		3456.82	0.16006			3728.71	0.565908		3728.71	0.194873		3456.82	0.16006			3456.82	0.50729		3728.71	0.233942		3456.82	0.275598
	3728.07	0.56571		3728.07	0.19461		3455.53	0.16123			3728.07	0.56571		3728.07	0.19461		3455.53	0.16123			3728.07	0.56571		3728.07	0.19461		3455.53	0.16123			3728.07	0.56571		3728.07	0.19461		3455.53	0.16123			3455.53	0.507238		3728.07	0.233746		3455.53	0.27629
	3727.42	0.565383		3727.42	0.194367		3454.25	0.16212			3727.42	0.565383		3727.42	0.194367		3454.25	0.16212			3727.42	0.565383		3727.42	0.194367		3454.25	0.16212			3727.42	0.565383		3727.42	0.194367		3454.25	0.16212			3454.25	0.507196		3727.42	0.233582		3454.25	0.277035
	3726.78	0.56497		3726.78	0.19417		3452.96	0.16268			3726.78	0.56497		3726.78	0.19417		3452.96	0.16268			3726.78	0.56497		3726.78	0.19417		3452.96	0.16268			3726.78	0.56497		3726.78	0.19417		3452.96	0.16268			3452.96	0.507153		3726.78	0.233474		3452.96	0.277956
	3726.14	0.564525		3726.14	0.19405		3451.67	0.16318			3726.14	0.564525		3726.14	0.19405		3451.67	0.16318			3726.14	0.564525		3726.14	0.19405		3451.67	0.16318			3726.14	0.564525		3726.14	0.19405		3451.67	0.16318			3451.67	0.507112		3726.14	0.23345		3451.67	0.27905
	3725.49	0.564113		3725.49	0.19401		3450.39	0.16391			3725.49	0.564113		3725.49	0.19401		3450.39	0.16391			3725.49	0.564113		3725.49	0.19401		3450.39	0.16391			3725.49	0.564113		3725.49	0.19401		3450.39	0.16391			3450.39	0.507084		3725.49	0.23351		3450.39	0.280142
	3724.85	0.563797		3724.85	0.19405		3449.1	0.16481			3724.85	0.563797		3724.85	0.19405		3449.1	0.16481			3724.85	0.563797		3724.85	0.19405		3449.1	0.16481			3724.85	0.563797		3724.85	0.19405		3449.1	0.16481			3449.1	0.507068		3724.85	0.23364		3449.1	0.281027
	3724.21	0.563627		3724.21	0.194153		3447.82	0.16561			3724.21	0.563627		3724.21	0.194153		3447.82	0.16561			3724.21	0.563627		3724.21	0.194153		3447.82	0.16561			3724.21	0.563627		3724.21	0.194153		3447.82	0.16561			3447.82	0.507049		3724.21	0.233804		3447.82	0.281678
	3723.57	0.563625		3723.57	0.19431		3446.53	0.16611			3723.57	0.563625		3723.57	0.19431		3446.53	0.16611			3723.57	0.563625		3723.57	0.19431		3446.53	0.16611			3723.57	0.563625		3723.57	0.19431		3446.53	0.16611			3446.53	0.507019		3723.57	0.233966		3446.53	0.282238
	3722.92	0.563782		3722.92	0.194493		3445.25	0.16637			3722.92	0.563782		3722.92	0.194493		3445.25	0.16637			3722.92	0.563782		3722.92	0.194493		3445.25	0.16637			3722.92	0.563782		3722.92	0.194493		3445.25	0.16637			3445.25	0.506979		3722.92	0.23408		3445.25	0.282847
	3722.28	0.564037		3722.28	0.19468		3443.96	0.16661			3722.28	0.564037		3722.28	0.19468		3443.96	0.16661			3722.28	0.564037		3722.28	0.19468		3443.96	0.16661			3722.28	0.564037		3722.28	0.19468		3443.96	0.16661			3443.96	0.506943		3722.28	0.234114		3443.96	0.283505
	3721.64	0.56432		3721.64	0.194817		3442.68	0.16704			3721.64	0.56432		3721.64	0.194817		3442.68	0.16704			3721.64	0.56432		3721.64	0.194817		3442.68	0.16704			3721.64	0.56432		3721.64	0.194817		3442.68	0.16704			3442.68	0.506932		3721.64	0.234054		3442.68	0.284176
	3721	0.564542		3721	0.194877		3441.39	0.16774			3721	0.564542		3721	0.194877		3441.39	0.16774			3721	0.564542		3721	0.194877		3441.39	0.16774			3721	0.564542		3721	0.194877		3441.39	0.16774			3441.39	0.506949		3721	0.233894		3441.39	0.28487
	3720.35	0.564635		3720.35	0.194833		3440.1	0.16859			3720.35	0.564635		3720.35	0.194833		3440.1	0.16859			3720.35	0.564635		3720.35	0.194833		3440.1	0.16859			3720.35	0.564635		3720.35	0.194833		3440.1	0.16859			3440.1	0.506981		3720.35	0.233646		3440.1	0.285635
	3719.71	0.56458		3719.71	0.19468		3438.82	0.16928			3719.71	0.56458		3719.71	0.19468		3438.82	0.16928			3719.71	0.56458		3719.71	0.19468		3438.82	0.16928			3719.71	0.56458		3719.71	0.19468		3438.82	0.16928			3438.82	0.507017		3719.71	0.233336		3438.82	0.286449
	3719.07	0.564383		3719.07	0.19444		3437.53	0.16961			3719.07	0.564383		3719.07	0.19444		3437.53	0.16961			3719.07	0.564383		3719.07	0.19444		3437.53	0.16961			3719.07	0.564383		3719.07	0.19444		3437.53	0.16961			3437.53	0.50703		3719.07	0.232984		3437.53	0.287202
	3718.42	0.564097		3718.42	0.194143		3436.25	0.16965			3718.42	0.564097		3718.42	0.194143		3436.25	0.16965			3718.42	0.564097		3718.42	0.194143		3436.25	0.16965			3718.42	0.564097		3718.42	0.194143		3436.25	0.16965			3436.25	0.506996		3718.42	0.232614		3436.25	0.28779
	3717.78	0.563787		3717.78	0.193827		3434.96	0.16982			3717.78	0.563787		3717.78	0.193827		3434.96	0.16982			3717.78	0.563787		3717.78	0.193827		3434.96	0.16982			3717.78	0.563787		3717.78	0.193827		3434.96	0.16982			3434.96	0.506893		3717.78	0.232262		3434.96	0.288214
	3717.14	0.56351		3717.14	0.193557		3433.68	0.17047			3717.14	0.56351		3717.14	0.193557		3433.68	0.17047			3717.14	0.56351		3717.14	0.193557		3433.68	0.17047			3717.14	0.56351		3717.14	0.193557		3433.68	0.17047			3433.68	0.506725		3717.14	0.231944		3433.68	0.288541
	3716.5	0.5633		3716.5	0.193373		3432.39	0.1716			3716.5	0.5633		3716.5	0.193373		3432.39	0.1716			3716.5	0.5633		3716.5	0.193373		3432.39	0.1716			3716.5	0.5633		3716.5	0.193373		3432.39	0.1716			3432.39	0.506512		3716.5	0.231702		3432.39	0.288874
	3715.85	0.56317		3715.85	0.19331		3431.11	0.17279			3715.85	0.56317		3715.85	0.19331		3431.11	0.17279			3715.85	0.56317		3715.85	0.19331		3431.11	0.17279			3715.85	0.56317		3715.85	0.19331		3431.11	0.17279			3431.11	0.506286		3715.85	0.231558		3431.11	0.289285
	3715.21	0.563125		3715.21	0.193363		3429.82	0.17361			3715.21	0.563125		3715.21	0.193363		3429.82	0.17361			3715.21	0.563125		3715.21	0.193363		3429.82	0.17361			3715.21	0.563125		3715.21	0.193363		3429.82	0.17361			3429.82	0.506069		3715.21	0.23155		3429.82	0.28982
	3714.57	0.563168		3714.57	0.193523		3428.53	0.17398			3714.57	0.563168		3714.57	0.193523		3428.53	0.17398			3714.57	0.563168		3714.57	0.193523		3428.53	0.17398			3714.57	0.563168		3714.57	0.193523		3428.53	0.17398			3428.53	0.505884		3714.57	0.231688		3428.53	0.290472
	3713.92	0.563292		3713.92	0.19374		3427.25	0.17412			3713.92	0.563292		3713.92	0.19374		3427.25	0.17412			3713.92	0.563292		3713.92	0.19374		3427.25	0.17412			3713.92	0.563292		3713.92	0.19374		3427.25	0.17412			3427.25	0.505736		3713.92	0.231942		3427.25	0.29119
	3713.28	0.5635		3713.28	0.193983		3425.96	0.17428			3713.28	0.5635		3713.28	0.193983		3425.96	0.17428			3713.28	0.5635		3713.28	0.193983		3425.96	0.17428			3713.28	0.5635		3713.28	0.193983		3425.96	0.17428			3425.96	0.505637		3713.28	0.23227		3425.96	0.291902
	3712.64	0.563755		3712.64	0.194197		3424.68	0.17456			3712.64	0.563755		3712.64	0.194197		3424.68	0.17456			3712.64	0.563755		3712.64	0.194197		3424.68	0.17456			3712.64	0.563755		3712.64	0.194197		3424.68	0.17456			3424.68	0.505583		3712.64	0.232598		3424.68	0.292507
	3712	0.56402		3712	0.19433		3423.39	0.17492			3712	0.56402		3712	0.19433		3423.39	0.17492			3712	0.56402		3712	0.19433		3423.39	0.17492			3712	0.56402		3712	0.19433		3423.39	0.17492			3423.39	0.505559		3712	0.232858		3423.39	0.292889
	3711.35	0.564215		3711.35	0.194347		3422.11	0.17528			3711.35	0.564215		3711.35	0.194347		3422.11	0.17528			3711.35	0.564215		3711.35	0.194347		3422.11	0.17528			3711.35	0.564215		3711.35	0.194347		3422.11	0.17528			3422.11	0.505537		3711.35	0.232994		3422.11	0.29303
	3710.71	0.56429		3710.71	0.194247		3420.82	0.17562			3710.71	0.56429		3710.71	0.194247		3420.82	0.17562			3710.71	0.56429		3710.71	0.194247		3420.82	0.17562			3710.71	0.56429		3710.71	0.194247		3420.82	0.17562			3420.82	0.50549		3710.71	0.232986		3420.82	0.293067
	3710.07	0.564207		3710.07	0.194047		3419.54	0.17596			3710.07	0.564207		3710.07	0.194047		3419.54	0.17596			3710.07	0.564207		3710.07	0.194047		3419.54	0.17596			3710.07	0.564207		3710.07	0.194047		3419.54	0.17596			3419.54	0.505401		3710.07	0.232836		3419.54	0.293226
	3709.43	0.56398		3709.43	0.19379		3418.25	0.17634			3709.43	0.56398		3709.43	0.19379		3418.25	0.17634			3709.43	0.56398		3709.43	0.19379		3418.25	0.17634			3709.43	0.56398		3709.43	0.19379		3418.25	0.17634			3418.25	0.50527		3709.43	0.23257		3418.25	0.293575
	3708.78	0.563617		3708.78	0.193517		3416.97	0.17671			3708.78	0.563617		3708.78	0.193517		3416.97	0.17671			3708.78	0.563617		3708.78	0.193517		3416.97	0.17671			3708.78	0.563617		3708.78	0.193517		3416.97	0.17671			3416.97	0.505107		3708.78	0.232224		3416.97	0.294028
	3708.14	0.563155		3708.14	0.193267		3415.68	0.17704			3708.14	0.563155		3708.14	0.193267		3415.68	0.17704			3708.14	0.563155		3708.14	0.193267		3415.68	0.17704			3708.14	0.563155		3708.14	0.193267		3415.68	0.17704			3415.68	0.504937		3708.14	0.231838		3415.68	0.29447
	3707.5	0.562632		3707.5	0.193077		3414.39	0.17731			3707.5	0.562632		3707.5	0.193077		3414.39	0.17731			3707.5	0.562632		3707.5	0.193077		3414.39	0.17731			3707.5	0.562632		3707.5	0.193077		3414.39	0.17731			3414.39	0.504773		3707.5	0.231466		3414.39	0.294933
	3706.85	0.562102		3706.85	0.192977		3413.11	0.17751			3706.85	0.562102		3706.85	0.192977		3413.11	0.17751			3706.85	0.562102		3706.85	0.192977		3413.11	0.17751			3706.85	0.562102		3706.85	0.192977		3413.11	0.17751			3413.11	0.504621		3706.85	0.231164		3413.11	0.295449
	3706.21	0.561645		3706.21	0.193		3411.82	0.17767			3706.21	0.561645		3706.21	0.193		3411.82	0.17767			3706.21	0.561645		3706.21	0.193		3411.82	0.17767			3706.21	0.561645		3706.21	0.193		3411.82	0.17767			3411.82	0.50447		3706.21	0.230964		3411.82	0.295894
	3705.57	0.561322		3705.57	0.193137		3410.54	0.17782			3705.57	0.561322		3705.57	0.193137		3410.54	0.17782			3705.57	0.561322		3705.57	0.193137		3410.54	0.17782			3705.57	0.561322		3705.57	0.193137		3410.54	0.17782			3410.54	0.504313		3705.57	0.230894		3410.54	0.296066
	3704.93	0.561172		3704.93	0.19337		3409.25	0.17798			3704.93	0.561172		3704.93	0.19337		3409.25	0.17798			3704.93	0.561172		3704.93	0.19337		3409.25	0.17798			3704.93	0.561172		3704.93	0.19337		3409.25	0.17798			3409.25	0.504165		3704.93	0.230948		3409.25	0.295946
	3704.28	0.5612		3704.28	0.193663		3407.97	0.17811			3704.28	0.5612		3704.28	0.193663		3407.97	0.17811			3704.28	0.5612		3704.28	0.193663		3407.97	0.17811			3704.28	0.5612		3704.28	0.193663		3407.97	0.17811			3407.97	0.504046		3704.28	0.231104		3407.97	0.295758
	3703.64	0.561355		3703.64	0.193953		3406.68	0.17819			3703.64	0.561355		3703.64	0.193953		3406.68	0.17819			3703.64	0.561355		3703.64	0.193953		3406.68	0.17819			3703.64	0.561355		3703.64	0.193953		3406.68	0.17819			3406.68	0.503974		3703.64	0.231322		3406.68	0.295748
	3703	0.56158		3703	0.1942		3405.4	0.17831			3703	0.56158		3703	0.1942		3405.4	0.17831			3703	0.56158		3703	0.1942		3405.4	0.17831			3703	0.56158		3703	0.1942		3405.4	0.17831			3405.4	0.503957		3703	0.23154		3405.4	0.295977
	3702.36	0.561813		3702.36	0.194343		3404.11	0.17865			3702.36	0.561813		3702.36	0.194343		3404.11	0.17865			3702.36	0.561813		3702.36	0.194343		3404.11	0.17865			3702.36	0.561813		3702.36	0.194343		3404.11	0.17865			3404.11	0.503989		3702.36	0.231702		3404.11	0.296346
	3701.71	0.562002		3701.71	0.194363		3402.82	0.17932			3701.71	0.562002		3701.71	0.194363		3402.82	0.17932			3701.71	0.562002		3701.71	0.194363		3402.82	0.17932			3701.71	0.562002		3701.71	0.194363		3402.82	0.17932			3402.82	0.504041		3701.71	0.23176		3402.82	0.296762
	3701.07	0.56212		3701.07	0.194243		3401.54	0.18018			3701.07	0.56212		3701.07	0.194243		3401.54	0.18018			3701.07	0.56212		3701.07	0.194243		3401.54	0.18018			3701.07	0.56212		3701.07	0.194243		3401.54	0.18018			3401.54	0.504065		3701.07	0.2317		3401.54	0.297176
	3700.43	0.56214		3700.43	0.194013		3400.25	0.18089			3700.43	0.56214		3700.43	0.194013		3400.25	0.18089			3700.43	0.56214		3700.43	0.194013		3400.25	0.18089			3700.43	0.56214		3700.43	0.194013		3400.25	0.18089			3400.25	0.504014		3700.43	0.231542		3400.25	0.297554
	3699.78	0.562048		3699.78	0.193717		3398.97	0.18126			3699.78	0.562048		3699.78	0.193717		3398.97	0.18126			3699.78	0.562048		3699.78	0.193717		3398.97	0.18126			3699.78	0.562048		3699.78	0.193717		3398.97	0.18126			3398.97	0.503855		3699.78	0.231326		3398.97	0.297926
	3699.14	0.561862		3699.14	0.193417		3397.68	0.18141			3699.14	0.561862		3699.14	0.193417		3397.68	0.18141			3699.14	0.561862		3699.14	0.193417		3397.68	0.18141			3699.14	0.561862		3699.14	0.193417		3397.68	0.18141			3397.68	0.503601		3699.14	0.2311		3397.68	0.29839
	3698.5	0.561627		3698.5	0.193177		3396.4	0.18154			3698.5	0.561627		3698.5	0.193177		3396.4	0.18154			3698.5	0.561627		3698.5	0.193177		3396.4	0.18154			3698.5	0.561627		3698.5	0.193177		3396.4	0.18154			3396.4	0.503292		3698.5	0.230926		3396.4	0.298995
	3697.86	0.5614		3697.86	0.193043		3395.11	0.18168			3697.86	0.5614		3697.86	0.193043		3395.11	0.18168			3697.86	0.5614		3697.86	0.193043		3395.11	0.18168			3697.86	0.5614		3697.86	0.193043		3395.11	0.18168			3395.11	0.502992		3697.86	0.230824		3395.11	0.299658
	3697.21	0.561235		3697.21	0.193037		3393.83	0.18179			3697.21	0.561235		3697.21	0.193037		3393.83	0.18179			3697.21	0.561235		3697.21	0.193037		3393.83	0.18179			3697.21	0.561235		3697.21	0.193037		3393.83	0.18179			3393.83	0.50274		3697.21	0.23082		3393.83	0.300225
	3696.57	0.561165		3696.57	0.19315		3392.54	0.18194			3696.57	0.561165		3696.57	0.19315		3392.54	0.18194			3696.57	0.561165		3696.57	0.19315		3392.54	0.18194			3696.57	0.561165		3696.57	0.19315		3392.54	0.18194			3392.54	0.502552		3696.57	0.23092		3392.54	0.300608
	3695.93	0.561203		3695.93	0.193343		3391.25	0.18229			3695.93	0.561203		3695.93	0.193343		3391.25	0.18229			3695.93	0.561203		3695.93	0.193343		3391.25	0.18229			3695.93	0.561203		3695.93	0.193343		3391.25	0.18229			3391.25	0.502401		3695.93	0.231104		3391.25	0.300843
	3695.28	0.561347		3695.28	0.19357		3389.97	0.18279			3695.28	0.561347		3695.28	0.19357		3389.97	0.18279			3695.28	0.561347		3695.28	0.19357		3389.97	0.18279			3695.28	0.561347		3695.28	0.19357		3389.97	0.18279			3389.97	0.502251		3695.28	0.231336		3389.97	0.301035
	3694.64	0.561582		3694.64	0.193777		3388.68	0.18325			3694.64	0.561582		3694.64	0.193777		3388.68	0.18325			3694.64	0.561582		3694.64	0.193777		3388.68	0.18325			3694.64	0.561582		3694.64	0.193777		3388.68	0.18325			3388.68	0.502049		3694.64	0.231572		3388.68	0.301289
	3694	0.561878		3694	0.19393		3387.4	0.18352			3694	0.561878		3694	0.19393		3387.4	0.18352			3694	0.561878		3694	0.19393		3387.4	0.18352			3694	0.561878		3694	0.19393		3387.4	0.18352			3387.4	0.501775		3694	0.231768		3387.4	0.301645
	3693.36	0.562163		3693.36	0.194007		3386.11	0.18367			3693.36	0.562163		3693.36	0.194007		3386.11	0.18367			3693.36	0.562163		3693.36	0.194007		3386.11	0.18367			3693.36	0.562163		3693.36	0.194007		3386.11	0.18367			3386.11	0.501445		3693.36	0.231878		3386.11	0.302029
	3692.71	0.562353		3692.71	0.194007		3384.83	0.18383			3692.71	0.562353		3692.71	0.194007		3384.83	0.18383			3692.71	0.562353		3692.71	0.194007		3384.83	0.18383			3692.71	0.562353		3692.71	0.194007		3384.83	0.18383			3384.83	0.5011		3692.71	0.231872		3384.83	0.302343
	3692.07	0.562362		3692.07	0.193917		3383.54	0.18408			3692.07	0.562362		3692.07	0.193917		3383.54	0.18408			3692.07	0.562362		3692.07	0.193917		3383.54	0.18408			3692.07	0.562362		3692.07	0.193917		3383.54	0.18408			3383.54	0.500785		3692.07	0.231738		3383.54	0.30255
	3691.43	0.562142		3691.43	0.193753		3382.26	0.18448			3691.43	0.562142		3691.43	0.193753		3382.26	0.18448			3691.43	0.562142		3691.43	0.193753		3382.26	0.18448			3691.43	0.562142		3691.43	0.193753		3382.26	0.18448			3382.26	0.500529		3691.43	0.231472		3382.26	0.302728
	3690.79	0.561725		3690.79	0.193533		3380.97	0.18515			3690.79	0.561725		3690.79	0.193533		3380.97	0.18515			3690.79	0.561725		3690.79	0.193533		3380.97	0.18515			3690.79	0.561725		3690.79	0.193533		3380.97	0.18515			3380.97	0.500343		3690.79	0.231106		3380.97	0.302996
	3690.14	0.561182		3690.14	0.193293		3379.68	0.18604			3690.14	0.561182		3690.14	0.193293		3379.68	0.18604			3690.14	0.561182		3690.14	0.193293		3379.68	0.18604			3690.14	0.561182		3690.14	0.193293		3379.68	0.18604			3379.68	0.500225		3690.14	0.23069		3379.68	0.303443
	3689.5	0.560623		3689.5	0.193063		3378.4	0.18688			3689.5	0.560623		3689.5	0.193063		3378.4	0.18688			3689.5	0.560623		3689.5	0.193063		3378.4	0.18688			3689.5	0.560623		3689.5	0.193063		3378.4	0.18688			3378.4	0.500165		3689.5	0.230292		3378.4	0.304039
	3688.86	0.56012		3688.86	0.192883		3377.11	0.18737			3688.86	0.56012		3688.86	0.192883		3377.11	0.18737			3688.86	0.56012		3688.86	0.192883		3377.11	0.18737			3688.86	0.56012		3688.86	0.192883		3377.11	0.18737			3377.11	0.500158		3688.86	0.229972		3377.11	0.304684
	3688.21	0.559743		3688.21	0.192773		3375.83	0.18748			3688.21	0.559743		3688.21	0.192773		3375.83	0.18748			3688.21	0.559743		3688.21	0.192773		3375.83	0.18748			3688.21	0.559743		3688.21	0.192773		3375.83	0.18748			3375.83	0.500194		3688.21	0.229764		3375.83	0.305315
	3687.57	0.559515		3687.57	0.192757		3374.54	0.18754			3687.57	0.559515		3687.57	0.192757		3374.54	0.18754			3687.57	0.559515		3687.57	0.192757		3374.54	0.18754			3687.57	0.559515		3687.57	0.192757		3374.54	0.18754			3374.54	0.500265		3687.57	0.22968		3374.54	0.305948
	3686.93	0.559455		3686.93	0.192837		3373.26	0.18789			3686.93	0.559455		3686.93	0.192837		3373.26	0.18789			3686.93	0.559455		3686.93	0.192837		3373.26	0.18789			3686.93	0.559455		3686.93	0.192837		3373.26	0.18789			3373.26	0.500346		3686.93	0.229716		3373.26	0.306631
	3686.29	0.55954		3686.29	0.193003		3371.97	0.18854			3686.29	0.55954		3686.29	0.193003		3371.97	0.18854			3686.29	0.55954		3686.29	0.193003		3371.97	0.18854			3686.29	0.55954		3686.29	0.193003		3371.97	0.18854			3371.97	0.500397		3686.29	0.229848		3371.97	0.307341
	3685.64	0.559747		3685.64	0.19322		3370.69	0.18928			3685.64	0.559747		3685.64	0.19322		3370.69	0.18928			3685.64	0.559747		3685.64	0.19322		3370.69	0.18928			3685.64	0.559747		3685.64	0.19322		3370.69	0.18928			3370.69	0.500381		3685.64	0.230038		3370.69	0.307967
	3685	0.560035		3685	0.193453		3369.4	0.18991			3685	0.560035		3685	0.193453		3369.4	0.18991			3685	0.560035		3685	0.193453		3369.4	0.18991			3685	0.560035		3685	0.193453		3369.4	0.18991			3369.4	0.500281		3685	0.230236		3369.4	0.308364
	3684.36	0.560368		3684.36	0.19366		3368.11	0.19045			3684.36	0.560368		3684.36	0.19366		3368.11	0.19045			3684.36	0.560368		3684.36	0.19366		3368.11	0.19045			3684.36	0.560368		3684.36	0.19366		3368.11	0.19045			3368.11	0.500105		3684.36	0.230396		3368.11	0.308483
	3683.71	0.560697		3683.71	0.193793		3366.83	0.19098			3683.71	0.560697		3683.71	0.193793		3366.83	0.19098			3683.71	0.560697		3683.71	0.193793		3366.83	0.19098			3683.71	0.560697		3683.71	0.193793		3366.83	0.19098			3366.83	0.499891		3683.71	0.230464		3366.83	0.308467
	3683.07	0.560972		3683.07	0.193813		3365.54	0.19151			3683.07	0.560972		3683.07	0.193813		3365.54	0.19151			3683.07	0.560972		3683.07	0.193813		3365.54	0.19151			3683.07	0.560972		3683.07	0.193813		3365.54	0.19151			3365.54	0.499673		3683.07	0.230424		3365.54	0.30859
	3682.43	0.561145		3682.43	0.1937		3364.26	0.19207			3682.43	0.561145		3682.43	0.1937		3364.26	0.19207			3682.43	0.561145		3682.43	0.1937		3364.26	0.19207			3682.43	0.561145		3682.43	0.1937		3364.26	0.19207			3364.26	0.499468		3682.43	0.23027		3364.26	0.309049
	3681.79	0.561163		3681.79	0.193457		3362.97	0.19274			3681.79	0.561163		3681.79	0.193457		3362.97	0.19274			3681.79	0.561163		3681.79	0.193457		3362.97	0.19274			3681.79	0.561163		3681.79	0.193457		3362.97	0.19274			3362.97	0.499273		3681.79	0.230038		3362.97	0.309789
	3681.14	0.560978		3681.14	0.193117		3361.69	0.19357			3681.14	0.560978		3681.14	0.193117		3361.69	0.19357			3681.14	0.560978		3681.14	0.193117		3361.69	0.19357			3681.14	0.560978		3681.14	0.193117		3361.69	0.19357			3361.69	0.499078		3681.14	0.229766		3361.69	0.310541
	3680.5	0.56061		3680.5	0.192753		3360.4	0.19441			3680.5	0.56061		3680.5	0.192753		3360.4	0.19441			3680.5	0.56061		3680.5	0.192753		3360.4	0.19441			3680.5	0.56061		3680.5	0.192753		3360.4	0.19441			3360.4	0.498885		3680.5	0.22951		3360.4	0.311051
	3679.86	0.560095		3679.86	0.192433		3359.12	0.19495			3679.86	0.560095		3679.86	0.192433		3359.12	0.19495			3679.86	0.560095		3679.86	0.192433		3359.12	0.19495			3679.86	0.560095		3679.86	0.192433		3359.12	0.19495			3359.12	0.498708		3679.86	0.229308		3359.12	0.311291
	3679.22	0.559508		3679.22	0.19222		3357.83	0.19509			3679.22	0.559508		3679.22	0.19222		3357.83	0.19509			3679.22	0.559508		3679.22	0.19222		3357.83	0.19509			3679.22	0.559508		3679.22	0.19222		3357.83	0.19509			3357.83	0.498574		3679.22	0.229176		3357.83	0.311461
	3678.57	0.558943		3678.57	0.192143		3356.54	0.19503			3678.57	0.558943		3678.57	0.192143		3356.54	0.19503			3678.57	0.558943		3678.57	0.192143		3356.54	0.19503			3678.57	0.558943		3678.57	0.192143		3356.54	0.19503			3356.54	0.498511		3678.57	0.229104		3356.54	0.311807
	3677.93	0.55848		3677.93	0.192203		3355.26	0.19511			3677.93	0.55848		3677.93	0.192203		3355.26	0.19511			3677.93	0.55848		3677.93	0.192203		3355.26	0.19511			3677.93	0.55848		3677.93	0.192203		3355.26	0.19511			3355.26	0.498528		3677.93	0.229078		3355.26	0.312406
	3677.29	0.558183		3677.29	0.19239		3353.97	0.1955			3677.29	0.558183		3677.29	0.19239		3353.97	0.1955			3677.29	0.558183		3677.29	0.19239		3353.97	0.1955			3677.29	0.558183		3677.29	0.19239		3353.97	0.1955			3353.97	0.498619		3677.29	0.229074		3353.97	0.313115
	3676.64	0.558098		3676.64	0.19268		3352.69	0.19604			3676.64	0.558098		3676.64	0.19268		3352.69	0.19604			3676.64	0.558098		3676.64	0.19268		3352.69	0.19604			3676.64	0.558098		3676.64	0.19268		3352.69	0.19604			3352.69	0.49875		3676.64	0.229088		3352.69	0.313694
	3676	0.558233		3676	0.193007		3351.4	0.19645			3676	0.558233		3676	0.193007		3351.4	0.19645			3676	0.558233		3676	0.193007		3351.4	0.19645			3676	0.558233		3676	0.193007		3351.4	0.19645			3351.4	0.498886		3676	0.229112		3351.4	0.314034
	3675.36	0.558558		3675.36	0.193303		3350.12	0.19662			3675.36	0.558558		3675.36	0.193303		3350.12	0.19662			3675.36	0.558558		3675.36	0.193303		3350.12	0.19662			3675.36	0.558558		3675.36	0.193303		3350.12	0.19662			3350.12	0.498997		3675.36	0.229134		3350.12	0.314267
	3674.72	0.559002		3674.72	0.193493		3348.83	0.19674			3674.72	0.559002		3674.72	0.193493		3348.83	0.19674			3674.72	0.559002		3674.72	0.193493		3348.83	0.19674			3674.72	0.559002		3674.72	0.193493		3348.83	0.19674			3348.83	0.499082		3674.72	0.229138		3348.83	0.314622
	3674.07	0.559453		3674.07	0.19353		3347.55	0.19705			3674.07	0.559453		3674.07	0.19353		3347.55	0.19705			3674.07	0.559453		3674.07	0.19353		3347.55	0.19705			3674.07	0.559453		3674.07	0.19353		3347.55	0.19705			3347.55	0.499148		3674.07	0.2291		3347.55	0.315174
	3673.43	0.559817		3673.43	0.193407		3346.26	0.19759			3673.43	0.559817		3673.43	0.193407		3346.26	0.19759			3673.43	0.559817		3673.43	0.193407		3346.26	0.19759			3673.43	0.559817		3673.43	0.193407		3346.26	0.19759			3346.26	0.499212		3673.43	0.229016		3346.26	0.315781
	3672.79	0.560017		3672.79	0.193153		3344.97	0.19822			3672.79	0.560017		3672.79	0.193153		3344.97	0.19822			3672.79	0.560017		3672.79	0.193153		3344.97	0.19822			3672.79	0.560017		3672.79	0.193153		3344.97	0.19822			3344.97	0.499293		3672.79	0.22888		3344.97	0.316308
	3672.14	0.560025		3672.14	0.192817		3343.69	0.19884			3672.14	0.560025		3672.14	0.192817		3343.69	0.19884			3672.14	0.560025		3672.14	0.192817		3343.69	0.19884			3672.14	0.560025		3672.14	0.192817		3343.69	0.19884			3343.69	0.499387		3672.14	0.228708		3343.69	0.316764
	3671.5	0.559863		3671.5	0.192467		3342.4	0.19946			3671.5	0.559863		3671.5	0.192467		3342.4	0.19946			3671.5	0.559863		3671.5	0.192467		3342.4	0.19946			3671.5	0.559863		3671.5	0.192467		3342.4	0.19946			3342.4	0.499482		3671.5	0.228526		3342.4	0.317222
	3670.86	0.55957		3670.86	0.192147		3341.12	0.20003			3670.86	0.55957		3670.86	0.192147		3341.12	0.20003			3670.86	0.55957		3670.86	0.192147		3341.12	0.20003			3670.86	0.55957		3670.86	0.192147		3341.12	0.20003			3341.12	0.499551		3670.86	0.22837		3341.12	0.317679
	3670.22	0.559222		3670.22	0.191903		3339.83	0.20045			3670.22	0.559222		3670.22	0.191903		3339.83	0.20045			3670.22	0.559222		3670.22	0.191903		3339.83	0.20045			3670.22	0.559222		3670.22	0.191903		3339.83	0.20045			3339.83	0.499583		3670.22	0.228272		3339.83	0.31814
	3669.57	0.558877		3669.57	0.191777		3338.55	0.20073			3669.57	0.558877		3669.57	0.191777		3338.55	0.20073			3669.57	0.558877		3669.57	0.191777		3338.55	0.20073			3669.57	0.558877		3669.57	0.191777		3338.55	0.20073			3338.55	0.499567		3669.57	0.228248		3338.55	0.318663
	3668.93	0.558605		3668.93	0.19179		3337.26	0.20096			3668.93	0.558605		3668.93	0.19179		3337.26	0.20096			3668.93	0.558605		3668.93	0.19179		3337.26	0.20096			3668.93	0.558605		3668.93	0.19179		3337.26	0.20096			3337.26	0.49951		3668.93	0.228302		3337.26	0.319245
	3668.29	0.55843		3668.29	0.191947		3335.98	0.20123			3668.29	0.55843		3668.29	0.191947		3335.98	0.20123			3668.29	0.55843		3668.29	0.191947		3335.98	0.20123			3668.29	0.55843		3668.29	0.191947		3335.98	0.20123			3335.98	0.499413		3668.29	0.22842		3335.98	0.319729
	3667.65	0.558365		3667.65	0.192217		3334.69	0.20147			3667.65	0.558365		3667.65	0.192217		3334.69	0.20147			3667.65	0.558365		3667.65	0.192217		3334.69	0.20147			3667.65	0.558365		3667.65	0.192217		3334.69	0.20147			3334.69	0.499282		3667.65	0.22857		3334.69	0.319976
	3667	0.558377		3667	0.19254		3333.41	0.20157			3667	0.558377		3667	0.19254		3333.41	0.20157			3667	0.558377		3667	0.19254		3333.41	0.20157			3667	0.558377		3667	0.19254		3333.41	0.20157			3333.41	0.499138		3667	0.228724		3333.41	0.320049
	3666.36	0.558437		3666.36	0.19285		3332.12	0.2016			3666.36	0.558437		3666.36	0.19285		3332.12	0.2016			3666.36	0.558437		3666.36	0.19285		3332.12	0.2016			3666.36	0.558437		3666.36	0.19285		3332.12	0.2016			3332.12	0.499022		3666.36	0.228848		3332.12	0.320163
	3665.72	0.558505		3665.72	0.193067		3330.83	0.20174			3665.72	0.558505		3665.72	0.193067		3330.83	0.20174			3665.72	0.558505		3665.72	0.193067		3330.83	0.20174			3665.72	0.558505		3665.72	0.193067		3330.83	0.20174			3330.83	0.498984		3665.72	0.2289		3330.83	0.320451
	3665.07	0.558535		3665.07	0.19316		3329.55	0.2021			3665.07	0.558535		3665.07	0.19316		3329.55	0.2021			3665.07	0.558535		3665.07	0.19316		3329.55	0.2021			3665.07	0.558535		3665.07	0.19316		3329.55	0.2021			3329.55	0.499044		3665.07	0.228852		3329.55	0.320856
	3664.43	0.558497		3664.43	0.193123		3328.26	0.20255			3664.43	0.558497		3664.43	0.193123		3328.26	0.20255			3664.43	0.558497		3664.43	0.193123		3328.26	0.20255			3664.43	0.558497		3664.43	0.193123		3328.26	0.20255			3328.26	0.499188		3664.43	0.2287		3328.26	0.321236
	3663.79	0.55837		3663.79	0.192957		3326.98	0.20287			3663.79	0.55837		3663.79	0.192957		3326.98	0.20287			3663.79	0.55837		3663.79	0.192957		3326.98	0.20287			3663.79	0.55837		3663.79	0.192957		3326.98	0.20287			3326.98	0.499366		3663.79	0.228448		3326.98	0.321498
	3663.15	0.558155		3663.15	0.19271		3325.69	0.20305			3663.15	0.558155		3663.15	0.19271		3325.69	0.20305			3663.15	0.558155		3663.15	0.19271		3325.69	0.20305			3663.15	0.558155		3663.15	0.19271		3325.69	0.20305			3325.69	0.499522		3663.15	0.228126		3325.69	0.32165
	3662.5	0.557863		3662.5	0.192407		3324.41	0.20321			3662.5	0.557863		3662.5	0.192407		3324.41	0.20321			3662.5	0.557863		3662.5	0.192407		3324.41	0.20321			3662.5	0.557863		3662.5	0.192407		3324.41	0.20321			3324.41	0.499615		3662.5	0.227788		3324.41	0.321737
	3661.86	0.55752		3661.86	0.19211		3323.12	0.20337			3661.86	0.55752		3661.86	0.19211		3323.12	0.20337			3661.86	0.55752		3661.86	0.19211		3323.12	0.20337			3661.86	0.55752		3661.86	0.19211		3323.12	0.20337			3323.12	0.499632		3661.86	0.227478		3323.12	0.32177
	3661.22	0.557163		3661.22	0.19185		3321.84	0.20342			3661.22	0.557163		3661.22	0.19185		3321.84	0.20342			3661.22	0.557163		3661.22	0.19185		3321.84	0.20342			3661.22	0.557163		3661.22	0.19185		3321.84	0.20342			3321.84	0.499578		3661.22	0.227244		3321.84	0.321766
	3660.57	0.55683		3660.57	0.191667		3320.55	0.20342			3660.57	0.55683		3660.57	0.191667		3320.55	0.20342			3660.57	0.55683		3660.57	0.191667		3320.55	0.20342			3660.57	0.55683		3660.57	0.191667		3320.55	0.20342			3320.55	0.499476		3660.57	0.227116		3320.55	0.321775
	3659.93	0.556565		3659.93	0.191577		3319.26	0.20352			3659.93	0.556565		3659.93	0.191577		3319.26	0.20352			3659.93	0.556565		3659.93	0.191577		3319.26	0.20352			3659.93	0.556565		3659.93	0.191577		3319.26	0.20352			3319.26	0.499354		3659.93	0.227108		3319.26	0.321831
	3659.29	0.5564		3659.29	0.191577		3317.98	0.20383			3659.29	0.5564		3659.29	0.191577		3317.98	0.20383			3659.29	0.5564		3659.29	0.191577		3317.98	0.20383			3659.29	0.5564		3659.29	0.191577		3317.98	0.20383			3317.98	0.499229		3659.29	0.227216		3317.98	0.321906
	3658.65	0.556355		3658.65	0.191673		3316.69	0.20421			3658.65	0.556355		3658.65	0.191673		3316.69	0.20421			3658.65	0.556355		3658.65	0.191673		3316.69	0.20421			3658.65	0.556355		3658.65	0.191673		3316.69	0.20421			3316.69	0.499114		3658.65	0.227436		3316.69	0.321927
	3658	0.556418		3658	0.191843		3315.41	0.20453			3658	0.556418		3658	0.191843		3315.41	0.20453			3658	0.556418		3658	0.191843		3315.41	0.20453			3658	0.556418		3658	0.191843		3315.41	0.20453			3315.41	0.499005		3658	0.227726		3315.41	0.321877
	3657.36	0.556582		3657.36	0.192073		3314.12	0.2048			3657.36	0.556582		3657.36	0.192073		3314.12	0.2048			3657.36	0.556582		3657.36	0.192073		3314.12	0.2048			3657.36	0.556582		3657.36	0.192073		3314.12	0.2048			3314.12	0.498901		3657.36	0.228052		3314.12	0.321854
	3656.72	0.556828		3656.72	0.19233		3312.84	0.20508			3656.72	0.556828		3656.72	0.19233		3312.84	0.20508			3656.72	0.556828		3656.72	0.19233		3312.84	0.20508			3656.72	0.556828		3656.72	0.19233		3312.84	0.20508			3312.84	0.498811		3656.72	0.228358		3312.84	0.321973
	3656.08	0.557125		3656.08	0.192547		3311.55	0.2053			3656.08	0.557125		3656.08	0.192547		3311.55	0.2053			3656.08	0.557125		3656.08	0.192547		3311.55	0.2053			3656.08	0.557125		3656.08	0.192547		3311.55	0.2053			3311.55	0.498747		3656.08	0.228594		3311.55	0.322243
	3655.43	0.557415		3655.43	0.192683		3310.27	0.20526			3655.43	0.557415		3655.43	0.192683		3310.27	0.20526			3655.43	0.557415		3655.43	0.192683		3310.27	0.20526			3655.43	0.557415		3655.43	0.192683		3310.27	0.20526			3310.27	0.498723		3655.43	0.22871		3310.27	0.32253
	3654.79	0.55765		3654.79	0.19271		3308.98	0.20493			3654.79	0.55765		3654.79	0.19271		3308.98	0.20493			3654.79	0.55765		3654.79	0.19271		3308.98	0.20493			3654.79	0.55765		3654.79	0.19271		3308.98	0.20493			3308.98	0.498727		3654.79	0.22867		3308.98	0.322714
	3654.15	0.557778		3654.15	0.19262		3307.69	0.20453			3654.15	0.557778		3654.15	0.19262		3307.69	0.20453			3654.15	0.557778		3654.15	0.19262		3307.69	0.20453			3654.15	0.557778		3654.15	0.19262		3307.69	0.20453			3307.69	0.498744		3654.15	0.228486		3307.69	0.32284
	3653.5	0.557778		3653.5	0.192453		3306.41	0.20433			3653.5	0.557778		3653.5	0.192453		3306.41	0.20433			3653.5	0.557778		3653.5	0.192453		3306.41	0.20433			3653.5	0.557778		3653.5	0.192453		3306.41	0.20433			3306.41	0.49874		3653.5	0.228182		3306.41	0.322982
	3652.86	0.557662		3652.86	0.19225		3305.12	0.20437			3652.86	0.557662		3652.86	0.19225		3305.12	0.20437			3652.86	0.557662		3652.86	0.19225		3305.12	0.20437			3652.86	0.557662		3652.86	0.19225		3305.12	0.20437			3305.12	0.49869		3652.86	0.227822		3305.12	0.323098
	3652.22	0.55746		3652.22	0.192073		3303.84	0.20446			3652.22	0.55746		3652.22	0.192073		3303.84	0.20446			3652.22	0.55746		3652.22	0.192073		3303.84	0.20446			3652.22	0.55746		3652.22	0.192073		3303.84	0.20446			3303.84	0.498588		3652.22	0.22747		3303.84	0.323071
	3651.58	0.557233		3651.58	0.191987		3302.55	0.20452			3651.58	0.557233		3651.58	0.191987		3302.55	0.20452			3651.58	0.557233		3651.58	0.191987		3302.55	0.20452			3651.58	0.557233		3651.58	0.191987		3302.55	0.20452			3302.55	0.498462		3651.58	0.227184		3302.55	0.322911
	3650.93	0.557025		3650.93	0.192023		3301.27	0.20461			3650.93	0.557025		3650.93	0.192023		3301.27	0.20461			3650.93	0.557025		3650.93	0.192023		3301.27	0.20461			3650.93	0.557025		3650.93	0.192023		3301.27	0.20461			3301.27	0.498339		3650.93	0.227006		3301.27	0.322737
	3650.29	0.55688		3650.29	0.192177		3299.98	0.20481			3650.29	0.55688		3650.29	0.192177		3299.98	0.20481			3650.29	0.55688		3650.29	0.192177		3299.98	0.20481			3650.29	0.55688		3650.29	0.192177		3299.98	0.20481			3299.98	0.498245		3650.29	0.226952		3299.98	0.322565
	3649.65	0.556802		3649.65	0.19242		3298.7	0.20504			3649.65	0.556802		3649.65	0.19242		3298.7	0.20504			3649.65	0.556802		3649.65	0.19242		3298.7	0.20504			3649.65	0.556802		3649.65	0.19242		3298.7	0.20504			3298.7	0.498188		3649.65	0.227014		3298.7	0.322326
	3649.01	0.55679		3649.01	0.192687		3297.41	0.20519			3649.01	0.55679		3649.01	0.192687		3297.41	0.20519			3649.01	0.55679		3649.01	0.192687		3297.41	0.20519			3649.01	0.55679		3649.01	0.192687		3297.41	0.20519			3297.41	0.498161		3649.01	0.227152		3297.41	0.322074
	3648.36	0.55682		3648.36	0.192923		3296.12	0.20532			3648.36	0.55682		3648.36	0.192923		3296.12	0.20532			3648.36	0.55682		3648.36	0.192923		3296.12	0.20532			3648.36	0.55682		3648.36	0.192923		3296.12	0.20532			3296.12	0.498157		3648.36	0.227328		3296.12	0.322013
	3647.72	0.556858		3647.72	0.19309		3294.84	0.20559			3647.72	0.556858		3647.72	0.19309		3294.84	0.20559			3647.72	0.556858		3647.72	0.19309		3294.84	0.20559			3647.72	0.556858		3647.72	0.19309		3294.84	0.20559			3294.84	0.498157		3647.72	0.227478		3294.84	0.322229
	3647.08	0.556872		3647.08	0.193147		3293.55	0.20595			3647.08	0.556872		3647.08	0.193147		3293.55	0.20595			3647.08	0.556872		3647.08	0.193147		3293.55	0.20595			3647.08	0.556872		3647.08	0.193147		3293.55	0.20595			3293.55	0.498142		3647.08	0.227574		3293.55	0.322581
	3646.43	0.556832		3646.43	0.193097		3292.27	0.20614			3646.43	0.556832		3646.43	0.193097		3292.27	0.20614			3646.43	0.556832		3646.43	0.193097		3292.27	0.20614			3646.43	0.556832		3646.43	0.193097		3292.27	0.20614			3292.27	0.498096		3646.43	0.227584		3292.27	0.322856
	3645.79	0.556717		3645.79	0.19293		3290.98	0.20603			3645.79	0.556717		3645.79	0.19293		3290.98	0.20603			3645.79	0.556717		3645.79	0.19293		3290.98	0.20603			3645.79	0.556717		3645.79	0.19293		3290.98	0.20603			3290.98	0.497999		3645.79	0.227518		3290.98	0.322973
	3645.15	0.556517		3645.15	0.192677		3289.7	0.2058			3645.15	0.556517		3645.15	0.192677		3289.7	0.2058			3645.15	0.556517		3645.15	0.192677		3289.7	0.2058			3645.15	0.556517		3645.15	0.192677		3289.7	0.2058			3289.7	0.497843		3645.15	0.227376		3289.7	0.322964
	3644.51	0.556235		3644.51	0.192377		3288.41	0.20576			3644.51	0.556235		3644.51	0.192377		3288.41	0.20576			3644.51	0.556235		3644.51	0.192377		3288.41	0.20576			3644.51	0.556235		3644.51	0.192377		3288.41	0.20576			3288.41	0.497622		3644.51	0.227178		3288.41	0.322874
	3643.86	0.555898		3643.86	0.19207		3287.13	0.20605			3643.86	0.555898		3643.86	0.19207		3287.13	0.20605			3643.86	0.555898		3643.86	0.19207		3287.13	0.20605			3643.86	0.555898		3643.86	0.19207		3287.13	0.20605			3287.13	0.497354		3643.86	0.22695		3287.13	0.322747
	3643.22	0.55553		3643.22	0.191777		3285.84	0.2066			3643.22	0.55553		3643.22	0.191777		3285.84	0.2066			3643.22	0.55553		3643.22	0.191777		3285.84	0.2066			3643.22	0.55553		3643.22	0.191777		3285.84	0.2066			3285.84	0.49708		3643.22	0.226724		3285.84	0.322659
	3642.58	0.555172		3642.58	0.19154		3284.55	0.20722			3642.58	0.555172		3642.58	0.19154		3284.55	0.20722			3642.58	0.555172		3642.58	0.19154		3284.55	0.20722			3642.58	0.555172		3642.58	0.19154		3284.55	0.20722			3284.55	0.49686		3642.58	0.226522		3284.55	0.322684
	3641.93	0.554875		3641.93	0.191377		3283.27	0.20766			3641.93	0.554875		3641.93	0.191377		3283.27	0.20766			3641.93	0.554875		3641.93	0.191377		3283.27	0.20766			3641.93	0.554875		3641.93	0.191377		3283.27	0.20766			3283.27	0.496748		3641.93	0.22638		3283.27	0.32282
	3641.29	0.55466		3641.29	0.191303		3281.98	0.20771			3641.29	0.55466		3641.29	0.191303		3281.98	0.20771			3641.29	0.55466		3641.29	0.191303		3281.98	0.20771			3641.29	0.55466		3641.29	0.191303		3281.98	0.20771			3281.98	0.496748		3641.29	0.226312		3281.98	0.322981
	3640.65	0.554555		3640.65	0.191323		3280.7	0.20734			3640.65	0.554555		3640.65	0.191323		3280.7	0.20734			3640.65	0.554555		3640.65	0.191323		3280.7	0.20734			3640.65	0.554555		3640.65	0.191323		3280.7	0.20734			3280.7	0.496827		3640.65	0.22633		3280.7	0.323103
	3640.01	0.554555		3640.01	0.191427		3279.41	0.20684			3640.01	0.554555		3640.01	0.191427		3279.41	0.20684			3640.01	0.554555		3640.01	0.191427		3279.41	0.20684			3640.01	0.554555		3640.01	0.191427		3279.41	0.20684			3279.41	0.496917		3640.01	0.22643		3279.41	0.32325
	3639.36	0.554635		3639.36	0.191593		3278.13	0.20657			3639.36	0.554635		3639.36	0.191593		3278.13	0.20657			3639.36	0.554635		3639.36	0.191593		3278.13	0.20657			3639.36	0.554635		3639.36	0.191593		3278.13	0.20657			3278.13	0.496964		3639.36	0.226594		3278.13	0.323567
	3638.72	0.554758		3638.72	0.1918		3276.84	0.20673			3638.72	0.554758		3638.72	0.1918		3276.84	0.20673			3638.72	0.554758		3638.72	0.1918		3276.84	0.20673			3638.72	0.554758		3638.72	0.1918		3276.84	0.20673			3276.84	0.496951		3638.72	0.226786		3276.84	0.324104
	3638.08	0.55489		3638.08	0.19202		3275.56	0.20719			3638.08	0.55489		3638.08	0.19202		3275.56	0.20719			3638.08	0.55489		3638.08	0.19202		3275.56	0.20719			3638.08	0.55489		3638.08	0.19202		3275.56	0.20719			3275.56	0.496885		3638.08	0.226944		3275.56	0.324721
	3637.44	0.554992		3637.44	0.1922		3274.27	0.2077			3637.44	0.554992		3637.44	0.1922		3274.27	0.2077			3637.44	0.554992		3637.44	0.1922		3274.27	0.2077			3637.44	0.554992		3637.44	0.1922		3274.27	0.2077			3274.27	0.496779		3637.44	0.227018		3274.27	0.325169
	3636.79	0.555028		3636.79	0.192297		3272.98	0.20813			3636.79	0.555028		3636.79	0.192297		3272.98	0.20813			3636.79	0.555028		3636.79	0.192297		3272.98	0.20813			3636.79	0.555028		3636.79	0.192297		3272.98	0.20813			3272.98	0.496655		3636.79	0.22697		3272.98	0.325313
	3636.15	0.554977		3636.15	0.192293		3271.7	0.20857			3636.15	0.554977		3636.15	0.192293		3271.7	0.20857			3636.15	0.554977		3636.15	0.192293		3271.7	0.20857			3636.15	0.554977		3636.15	0.192293		3271.7	0.20857			3271.7	0.496506		3636.15	0.226796		3271.7	0.32524
	3635.51	0.554822		3635.51	0.192187		3270.41	0.20911			3635.51	0.554822		3635.51	0.192187		3270.41	0.20911			3635.51	0.554822		3635.51	0.192187		3270.41	0.20911			3635.51	0.554822		3635.51	0.192187		3270.41	0.20911			3270.41	0.496335		3635.51	0.226536		3270.41	0.325158
	3634.86	0.554577		3634.86	0.192007		3269.13	0.20967			3634.86	0.554577		3634.86	0.192007		3269.13	0.20967			3634.86	0.554577		3634.86	0.192007		3269.13	0.20967			3634.86	0.554577		3634.86	0.192007		3269.13	0.20967			3269.13	0.496149		3634.86	0.226244		3269.13	0.325215
	3634.22	0.554265		3634.22	0.1918		3267.84	0.21004			3634.22	0.554265		3634.22	0.1918		3267.84	0.21004			3634.22	0.554265		3634.22	0.1918		3267.84	0.21004			3634.22	0.554265		3634.22	0.1918		3267.84	0.21004			3267.84	0.495959		3634.22	0.225994		3267.84	0.325422
	3633.58	0.553928		3633.58	0.191613		3266.56	0.21018			3633.58	0.553928		3633.58	0.191613		3266.56	0.21018			3633.58	0.553928		3633.58	0.191613		3266.56	0.21018			3633.58	0.553928		3633.58	0.191613		3266.56	0.21018			3266.56	0.495777		3633.58	0.225846		3266.56	0.325728
	3632.94	0.553602		3632.94	0.19149		3265.27	0.21018			3632.94	0.553602		3632.94	0.19149		3265.27	0.21018			3632.94	0.553602		3632.94	0.19149		3265.27	0.21018			3632.94	0.553602		3632.94	0.19149		3265.27	0.21018			3265.27	0.495614		3632.94	0.225848		3265.27	0.326082
	3632.29	0.55334		3632.29	0.191473		3263.99	0.2102			3632.29	0.55334		3632.29	0.191473		3263.99	0.2102			3632.29	0.55334		3632.29	0.191473		3263.99	0.2102			3632.29	0.55334		3632.29	0.191473		3263.99	0.2102			3263.99	0.495469		3632.29	0.226022		3263.99	0.32643
	3631.65	0.553163		3631.65	0.19158		3262.7	0.21029			3631.65	0.553163		3631.65	0.19158		3262.7	0.21029			3631.65	0.553163		3631.65	0.19158		3262.7	0.21029			3631.65	0.553163		3631.65	0.19158		3262.7	0.21029			3262.7	0.495351		3631.65	0.226348		3262.7	0.326691
	3631.01	0.553103		3631.01	0.191807		3261.41	0.21044			3631.01	0.553103		3631.01	0.191807		3261.41	0.21044			3631.01	0.553103		3631.01	0.191807		3261.41	0.21044			3631.01	0.553103		3631.01	0.191807		3261.41	0.21044			3261.41	0.49526		3631.01	0.226796		3261.41	0.326837
	3630.36	0.55315		3630.36	0.192117		3260.13	0.21063			3630.36	0.55315		3630.36	0.192117		3260.13	0.21063			3630.36	0.55315		3630.36	0.192117		3260.13	0.21063			3630.36	0.55315		3630.36	0.192117		3260.13	0.21063			3260.13	0.495202		3630.36	0.227306		3260.13	0.326935
	3629.72	0.553275		3629.72	0.192437		3258.84	0.2108			3629.72	0.553275		3629.72	0.192437		3258.84	0.2108			3629.72	0.553275		3629.72	0.192437		3258.84	0.2108			3629.72	0.553275		3629.72	0.192437		3258.84	0.2108			3258.84	0.495172		3629.72	0.227804		3258.84	0.327109
	3629.08	0.553425		3629.08	0.19272		3257.56	0.21091			3629.08	0.553425		3629.08	0.19272		3257.56	0.21091			3629.08	0.553425		3629.08	0.19272		3257.56	0.21091			3629.08	0.553425		3629.08	0.19272		3257.56	0.21091			3257.56	0.495145		3629.08	0.22821		3257.56	0.327342
	3628.44	0.553525		3628.44	0.192893		3256.27	0.21102			3628.44	0.553525		3628.44	0.192893		3256.27	0.21102			3628.44	0.553525		3628.44	0.192893		3256.27	0.21102			3628.44	0.553525		3628.44	0.192893		3256.27	0.21102			3256.27	0.495104		3628.44	0.228456		3256.27	0.32752
	3627.79	0.55353		3627.79	0.192927		3254.99	0.21122			3627.79	0.55353		3627.79	0.192927		3254.99	0.21122			3627.79	0.55353		3627.79	0.192927		3254.99	0.21122			3627.79	0.55353		3627.79	0.192927		3254.99	0.21122			3254.99	0.495025		3627.79	0.228498		3254.99	0.327563
	3627.15	0.553415		3627.15	0.192833		3253.7	0.21157			3627.15	0.553415		3627.15	0.192833		3253.7	0.21157			3627.15	0.553415		3627.15	0.192833		3253.7	0.21157			3627.15	0.553415		3627.15	0.192833		3253.7	0.21157			3253.7	0.494904		3627.15	0.22835		3253.7	0.327535
	3626.51	0.5532		3626.51	0.192627		3252.42	0.212			3626.51	0.5532		3626.51	0.192627		3252.42	0.212			3626.51	0.5532		3626.51	0.192627		3252.42	0.212			3626.51	0.5532		3626.51	0.192627		3252.42	0.212			3252.42	0.49474		3626.51	0.228042		3252.42	0.327524
	3625.87	0.552937		3625.87	0.19236		3251.13	0.2124			3625.87	0.552937		3625.87	0.19236		3251.13	0.2124			3625.87	0.552937		3625.87	0.19236		3251.13	0.2124			3625.87	0.552937		3625.87	0.19236		3251.13	0.2124			3251.13	0.494538		3625.87	0.227636		3251.13	0.327568
	3625.22	0.552678		3625.22	0.192073		3249.84	0.21268			3625.22	0.552678		3625.22	0.192073		3249.84	0.21268			3625.22	0.552678		3625.22	0.192073		3249.84	0.21268			3625.22	0.552678		3625.22	0.192073		3249.84	0.21268			3249.84	0.494306		3625.22	0.227186		3249.84	0.32767
	3624.58	0.55246		3624.58	0.1918		3248.56	0.21285			3624.58	0.55246		3624.58	0.1918		3248.56	0.21285			3624.58	0.55246		3624.58	0.1918		3248.56	0.21285			3624.58	0.55246		3624.58	0.1918		3248.56	0.21285			3248.56	0.494062		3624.58	0.22674		3248.56	0.327844
	3623.94	0.552305		3623.94	0.19156		3247.27	0.2129			3623.94	0.552305		3623.94	0.19156		3247.27	0.2129			3623.94	0.552305		3623.94	0.19156		3247.27	0.2129			3623.94	0.552305		3623.94	0.19156		3247.27	0.2129			3247.27	0.493827		3623.94	0.226342		3247.27	0.328068
	3623.29	0.55223		3623.29	0.191377		3245.99	0.21282			3623.29	0.55223		3623.29	0.191377		3245.99	0.21282			3623.29	0.55223		3623.29	0.191377		3245.99	0.21282			3623.29	0.55223		3623.29	0.191377		3245.99	0.21282			3245.99	0.493616		3623.29	0.226022		3245.99	0.328248
	3622.65	0.55223		3622.65	0.191263		3244.7	0.21269			3622.65	0.55223		3622.65	0.191263		3244.7	0.21269			3622.65	0.55223		3622.65	0.191263		3244.7	0.21269			3622.65	0.55223		3622.65	0.191263		3244.7	0.21269			3244.7	0.493428		3622.65	0.225808		3244.7	0.328326
	3622.01	0.552297		3622.01	0.191223		3243.42	0.21266			3622.01	0.552297		3622.01	0.191223		3243.42	0.21266			3622.01	0.552297		3622.01	0.191223		3243.42	0.21266			3622.01	0.552297		3622.01	0.191223		3243.42	0.21266			3243.42	0.493256		3622.01	0.225706		3243.42	0.328371
	3621.37	0.55243		3621.37	0.191267		3242.13	0.21291			3621.37	0.55243		3621.37	0.191267		3242.13	0.21291			3621.37	0.55243		3621.37	0.191267		3242.13	0.21291			3621.37	0.55243		3621.37	0.191267		3242.13	0.21291			3242.13	0.49309		3621.37	0.225718		3242.13	0.328529
	3620.72	0.552617		3620.72	0.191387		3240.85	0.21336			3620.72	0.552617		3620.72	0.191387		3240.85	0.21336			3620.72	0.552617		3620.72	0.191387		3240.85	0.21336			3620.72	0.552617		3620.72	0.191387		3240.85	0.21336			3240.85	0.492938		3620.72	0.225808		3240.85	0.328841
	3620.08	0.55284		3620.08	0.191557		3239.56	0.21375			3620.08	0.55284		3620.08	0.191557		3239.56	0.21375			3620.08	0.55284		3620.08	0.191557		3239.56	0.21375			3620.08	0.55284		3620.08	0.191557		3239.56	0.21375			3239.56	0.492806		3620.08	0.225948		3239.56	0.329219
	3619.44	0.553047		3619.44	0.19174		3238.28	0.21394			3619.44	0.553047		3619.44	0.19174		3238.28	0.21394			3619.44	0.553047		3619.44	0.19174		3238.28	0.21394			3619.44	0.553047		3619.44	0.19174		3238.28	0.21394			3238.28	0.492707		3619.44	0.22608		3238.28	0.329569
	3618.79	0.553175		3618.79	0.1919		3236.99	0.21406			3618.79	0.553175		3618.79	0.1919		3236.99	0.21406			3618.79	0.553175		3618.79	0.1919		3236.99	0.21406			3618.79	0.553175		3618.79	0.1919		3236.99	0.21406			3236.99	0.492644		3618.79	0.226158		3236.99	0.329892
	3618.15	0.553148		3618.15	0.191987		3235.7	0.21433			3618.15	0.553148		3618.15	0.191987		3235.7	0.21433			3618.15	0.553148		3618.15	0.191987		3235.7	0.21433			3618.15	0.553148		3618.15	0.191987		3235.7	0.21433			3235.7	0.492606		3618.15	0.226142		3235.7	0.330173
	3617.51	0.552933		3617.51	0.19197		3234.42	0.21477			3617.51	0.552933		3617.51	0.19197		3234.42	0.21477			3617.51	0.552933		3617.51	0.19197		3234.42	0.21477			3617.51	0.552933		3617.51	0.19197		3234.42	0.21477			3234.42	0.492568		3617.51	0.226022		3234.42	0.330349
	3616.87	0.552517		3616.87	0.191857		3233.13	0.21525			3616.87	0.552517		3616.87	0.191857		3233.13	0.21525			3616.87	0.552517		3616.87	0.191857		3233.13	0.21525			3616.87	0.552517		3616.87	0.191857		3233.13	0.21525			3233.13	0.492492		3616.87	0.225812		3233.13	0.330379
	3616.22	0.551955		3616.22	0.19167		3231.85	0.21567			3616.22	0.551955		3616.22	0.19167		3231.85	0.21567			3616.22	0.551955		3616.22	0.19167		3231.85	0.21567			3616.22	0.551955		3616.22	0.19167		3231.85	0.21567			3231.85	0.492351		3616.22	0.22556		3231.85	0.330364
	3615.58	0.551297		3615.58	0.19147		3230.56	0.21602			3615.58	0.551297		3615.58	0.19147		3230.56	0.21602			3615.58	0.551297		3615.58	0.19147		3230.56	0.21602			3615.58	0.551297		3615.58	0.19147		3230.56	0.21602			3230.56	0.49214		3615.58	0.225312		3230.56	0.330454
	3614.94	0.550625		3614.94	0.191307		3229.28	0.21632			3614.94	0.550625		3614.94	0.191307		3229.28	0.21632			3614.94	0.550625		3614.94	0.191307		3229.28	0.21632			3614.94	0.550625		3614.94	0.191307		3229.28	0.21632			3229.28	0.491874		3614.94	0.225112		3229.28	0.330709
	3614.3	0.549995		3614.3	0.191227		3227.99	0.21655			3614.3	0.549995		3614.3	0.191227		3227.99	0.21655			3614.3	0.549995		3614.3	0.191227		3227.99	0.21655			3614.3	0.549995		3614.3	0.191227		3227.99	0.21655			3227.99	0.491584		3614.3	0.224986		3227.99	0.331057
	3613.65	0.549465		3613.65	0.191243		3226.71	0.21677			3613.65	0.549465		3613.65	0.191243		3226.71	0.21677			3613.65	0.549465		3613.65	0.191243		3226.71	0.21677			3613.65	0.549465		3613.65	0.191243		3226.71	0.21677			3226.71	0.491308		3613.65	0.22495		3226.71	0.3314
	3613.01	0.549077		3613.01	0.191357		3225.42	0.21703			3613.01	0.549077		3613.01	0.191357		3225.42	0.21703			3613.01	0.549077		3613.01	0.191357		3225.42	0.21703			3613.01	0.549077		3613.01	0.191357		3225.42	0.21703			3225.42	0.491072		3613.01	0.225006		3225.42	0.331694
	3612.37	0.548837		3612.37	0.191543		3224.13	0.21735			3612.37	0.548837		3612.37	0.191543		3224.13	0.21735			3612.37	0.548837		3612.37	0.191543		3224.13	0.21735			3612.37	0.548837		3612.37	0.191543		3224.13	0.21735			3224.13	0.490897		3612.37	0.22513		3224.13	0.331943
	3611.72	0.54875		3611.72	0.191763		3222.85	0.21768			3611.72	0.54875		3611.72	0.191763		3222.85	0.21768			3611.72	0.54875		3611.72	0.191763		3222.85	0.21768			3611.72	0.54875		3611.72	0.191763		3222.85	0.21768			3222.85	0.490775		3611.72	0.225296		3222.85	0.332132
	3611.08	0.54878		3611.08	0.19199		3221.56	0.21805			3611.08	0.54878		3611.08	0.19199		3221.56	0.21805			3611.08	0.54878		3611.08	0.19199		3221.56	0.21805			3611.08	0.54878		3611.08	0.19199		3221.56	0.21805			3221.56	0.490694		3611.08	0.225472		3221.56	0.332228
	3610.44	0.548902		3610.44	0.1922		3220.28	0.21846			3610.44	0.548902		3610.44	0.1922		3220.28	0.21846			3610.44	0.548902		3610.44	0.1922		3220.28	0.21846			3610.44	0.548902		3610.44	0.1922		3220.28	0.21846			3220.28	0.49063		3610.44	0.225632		3220.28	0.332255
	3609.8	0.549057		3609.8	0.19238		3218.99	0.2189			3609.8	0.549057		3609.8	0.19238		3218.99	0.2189			3609.8	0.549057		3609.8	0.19238		3218.99	0.2189			3609.8	0.549057		3609.8	0.19238		3218.99	0.2189			3218.99	0.490561		3609.8	0.225754		3218.99	0.332328
	3609.15	0.549205		3609.15	0.192527		3217.71	0.2193			3609.15	0.549205		3609.15	0.192527		3217.71	0.2193			3609.15	0.549205		3609.15	0.192527		3217.71	0.2193			3609.15	0.549205		3609.15	0.192527		3217.71	0.2193			3217.71	0.490477		3609.15	0.225832		3217.71	0.332549
	3608.51	0.549288		3608.51	0.192637		3216.42	0.21962			3608.51	0.549288		3608.51	0.192637		3216.42	0.21962			3608.51	0.549288		3608.51	0.192637		3216.42	0.21962			3608.51	0.549288		3608.51	0.192637		3216.42	0.21962			3216.42	0.49038		3608.51	0.225866		3216.42	0.332888
	3607.87	0.549268		3607.87	0.192707		3215.14	0.21986			3607.87	0.549268		3607.87	0.192707		3215.14	0.21986			3607.87	0.549268		3607.87	0.192707		3215.14	0.21986			3607.87	0.549268		3607.87	0.192707		3215.14	0.21986			3215.14	0.490279		3607.87	0.225876		3215.14	0.333214
	3607.23	0.54913		3607.23	0.192753		3213.85	0.22009			3607.23	0.54913		3607.23	0.192753		3213.85	0.22009			3607.23	0.54913		3607.23	0.192753		3213.85	0.22009			3607.23	0.54913		3607.23	0.192753		3213.85	0.22009			3213.85	0.49019		3607.23	0.225882		3213.85	0.333458
	3606.58	0.548867		3606.58	0.192787		3212.56	0.22041			3606.58	0.548867		3606.58	0.192787		3212.56	0.22041			3606.58	0.548867		3606.58	0.192787		3212.56	0.22041			3606.58	0.548867		3606.58	0.192787		3212.56	0.22041			3212.56	0.490135		3606.58	0.225902		3212.56	0.333656
	3605.94	0.548512		3605.94	0.19283		3211.28	0.22086			3605.94	0.548512		3605.94	0.19283		3211.28	0.22086			3605.94	0.548512		3605.94	0.19283		3211.28	0.22086			3605.94	0.548512		3605.94	0.19283		3211.28	0.22086			3211.28	0.490115		3605.94	0.225952		3211.28	0.333848
	3605.3	0.548095		3605.3	0.192897		3209.99	0.2214			3605.3	0.548095		3605.3	0.192897		3209.99	0.2214			3605.3	0.548095		3605.3	0.192897		3209.99	0.2214			3605.3	0.548095		3605.3	0.192897		3209.99	0.2214			3209.99	0.490118		3605.3	0.22605		3209.99	0.33405
	3604.65	0.547667		3604.65	0.193		3208.71	0.22185			3604.65	0.547667		3604.65	0.193		3208.71	0.22185			3604.65	0.547667		3604.65	0.193		3208.71	0.22185			3604.65	0.547667		3604.65	0.193		3208.71	0.22185			3208.71	0.490119		3604.65	0.226198		3208.71	0.334307
	3604.01	0.547277		3604.01	0.19314		3207.42	0.22206			3604.01	0.547277		3604.01	0.19314		3207.42	0.22206			3604.01	0.547277		3604.01	0.19314		3207.42	0.22206			3604.01	0.547277		3604.01	0.19314		3207.42	0.22206			3207.42	0.490092		3604.01	0.226392		3207.42	0.334698
	3603.37	0.546957		3603.37	0.193323		3206.14	0.22195			3603.37	0.546957		3603.37	0.193323		3206.14	0.22195			3603.37	0.546957		3603.37	0.193323		3206.14	0.22195			3603.37	0.546957		3603.37	0.193323		3206.14	0.22195			3206.14	0.490023		3603.37	0.22662		3206.14	0.3352
	3602.73	0.54671		3602.73	0.193547		3204.85	0.22168			3602.73	0.54671		3602.73	0.193547		3204.85	0.22168			3602.73	0.54671		3602.73	0.193547		3204.85	0.22168			3602.73	0.54671		3602.73	0.193547		3204.85	0.22168			3204.85	0.489912		3602.73	0.22686		3204.85	0.335636
	3602.08	0.546517		3602.08	0.1938		3203.57	0.22158			3602.08	0.546517		3602.08	0.1938		3203.57	0.22158			3602.08	0.546517		3602.08	0.1938		3203.57	0.22158			3602.08	0.546517		3602.08	0.1938		3203.57	0.22158			3203.57	0.489765		3602.08	0.22709		3203.57	0.335852
	3601.44	0.54636		3601.44	0.194073		3202.28	0.22189			3601.44	0.54636		3601.44	0.194073		3202.28	0.22189			3601.44	0.54636		3601.44	0.194073		3202.28	0.22189			3601.44	0.54636		3601.44	0.194073		3202.28	0.22189			3202.28	0.489597		3601.44	0.227296		3202.28	0.335868
	3600.8	0.546215		3600.8	0.194333		3200.99	0.22258			3600.8	0.546215		3600.8	0.194333		3200.99	0.22258			3600.8	0.546215		3600.8	0.194333		3200.99	0.22258			3600.8	0.546215		3600.8	0.194333		3200.99	0.22258			3200.99	0.489432		3600.8	0.227476		3200.99	0.335863
	3600.15	0.546098		3600.15	0.194557		3199.71	0.22334			3600.15	0.546098		3600.15	0.194557		3199.71	0.22334			3600.15	0.546098		3600.15	0.194557		3199.71	0.22334			3600.15	0.546098		3600.15	0.194557		3199.71	0.22334			3199.71	0.489292		3600.15	0.227614		3199.71	0.335931
	3599.51	0.545998		3599.51	0.19473		3198.42	0.22389			3599.51	0.545998		3599.51	0.19473		3198.42	0.22389			3599.51	0.545998		3599.51	0.19473		3198.42	0.22389			3599.51	0.545998		3599.51	0.19473		3198.42	0.22389			3198.42	0.489195		3599.51	0.227704		3198.42	0.336
	3598.87	0.54591		3598.87	0.19484		3197.14	0.22417			3598.87	0.54591		3598.87	0.19484		3197.14	0.22417			3598.87	0.54591		3598.87	0.19484		3197.14	0.22417			3598.87	0.54591		3598.87	0.19484		3197.14	0.22417			3197.14	0.489137		3598.87	0.22773		3197.14	0.335938
	3598.23	0.545813		3598.23	0.194897		3195.85	0.22427			3598.23	0.545813		3598.23	0.194897		3195.85	0.22427			3598.23	0.545813		3598.23	0.194897		3195.85	0.22427			3598.23	0.545813		3598.23	0.194897		3195.85	0.22427			3195.85	0.489086		3598.23	0.227682		3195.85	0.335759
	3597.58	0.545673		3597.58	0.19492		3194.57	0.22426			3597.58	0.545673		3597.58	0.19492		3194.57	0.22426			3597.58	0.545673		3597.58	0.19492		3194.57	0.22426			3597.58	0.545673		3597.58	0.19492		3194.57	0.22426			3194.57	0.489006		3597.58	0.227598		3194.57	0.335632
	3596.94	0.545477		3596.94	0.194937		3193.28	0.22413			3596.94	0.545477		3596.94	0.194937		3193.28	0.22413			3596.94	0.545477		3596.94	0.194937		3193.28	0.22413			3596.94	0.545477		3596.94	0.194937		3193.28	0.22413			3193.28	0.488874		3596.94	0.227518		3193.28	0.335709
	3596.3	0.545225		3596.3	0.194963		3192	0.22388			3596.3	0.545225		3596.3	0.194963		3192	0.22388			3596.3	0.545225		3596.3	0.194963		3192	0.22388			3596.3	0.545225		3596.3	0.194963		3192	0.22388			3192	0.4887		3596.3	0.227504		3192	0.335959
	3595.66	0.544937		3595.66	0.195033		3190.71	0.22367			3595.66	0.544937		3595.66	0.195033		3190.71	0.22367			3595.66	0.544937		3595.66	0.195033		3190.71	0.22367			3595.66	0.544937		3595.66	0.195033		3190.71	0.22367			3190.71	0.488515		3595.66	0.22759		3190.71	0.336236
	3595.01	0.54465		3595.01	0.195157		3189.42	0.22373			3595.01	0.54465		3595.01	0.195157		3189.42	0.22373			3595.01	0.54465		3595.01	0.195157		3189.42	0.22373			3595.01	0.54465		3595.01	0.195157		3189.42	0.22373			3189.42	0.488362		3595.01	0.22779		3189.42	0.33644
	3594.37	0.544422		3594.37	0.19534		3188.14	0.22407			3594.37	0.544422		3594.37	0.19534		3188.14	0.22407			3594.37	0.544422		3594.37	0.19534		3188.14	0.22407			3594.37	0.544422		3594.37	0.19534		3188.14	0.22407			3188.14	0.488262		3594.37	0.228074		3188.14	0.336548
	3593.73	0.544283		3593.73	0.19559		3186.85	0.22448			3593.73	0.544283		3593.73	0.19559		3186.85	0.22448			3593.73	0.544283		3593.73	0.19559		3186.85	0.22448			3593.73	0.544283		3593.73	0.19559		3186.85	0.22448			3186.85	0.48821		3593.73	0.228424		3186.85	0.336551
	3593.08	0.54425		3593.08	0.195893		3185.57	0.22477			3593.08	0.54425		3593.08	0.195893		3185.57	0.22477			3593.08	0.54425		3593.08	0.195893		3185.57	0.22477			3593.08	0.54425		3593.08	0.195893		3185.57	0.22477			3185.57	0.488175		3593.08	0.228792		3185.57	0.336448
	3592.44	0.544312		3592.44	0.196243		3184.28	0.22495			3592.44	0.544312		3592.44	0.196243		3184.28	0.22495			3592.44	0.544312		3592.44	0.196243		3184.28	0.22495			3592.44	0.544312		3592.44	0.196243		3184.28	0.22495			3184.28	0.488129		3592.44	0.22916		3184.28	0.336309
	3591.8	0.544432		3591.8	0.196607		3183	0.22506			3591.8	0.544432		3591.8	0.196607		3183	0.22506			3591.8	0.544432		3591.8	0.196607		3183	0.22506			3591.8	0.544432		3591.8	0.196607		3183	0.22506			3183	0.488055		3591.8	0.229516		3183	0.336254
	3591.16	0.544562		3591.16	0.196967		3181.71	0.22505			3591.16	0.544562		3591.16	0.196967		3181.71	0.22505			3591.16	0.544562		3591.16	0.196967		3181.71	0.22505			3591.16	0.544562		3591.16	0.196967		3181.71	0.22505			3181.71	0.487945		3591.16	0.229844		3181.71	0.336308
	3590.51	0.544665		3590.51	0.197303		3180.43	0.22494			3590.51	0.544665		3590.51	0.197303		3180.43	0.22494			3590.51	0.544665		3590.51	0.197303		3180.43	0.22494			3590.51	0.544665		3590.51	0.197303		3180.43	0.22494			3180.43	0.487801		3590.51	0.230144		3180.43	0.336364
	3589.87	0.54471		3589.87	0.197587		3179.14	0.22489			3589.87	0.54471		3589.87	0.197587		3179.14	0.22489			3589.87	0.54471		3589.87	0.197587		3179.14	0.22489			3589.87	0.54471		3589.87	0.197587		3179.14	0.22489			3179.14	0.487631		3589.87	0.230422		3179.14	0.336375
	3589.23	0.544675		3589.23	0.197817		3177.85	0.225			3589.23	0.544675		3589.23	0.197817		3177.85	0.225			3589.23	0.544675		3589.23	0.197817		3177.85	0.225			3589.23	0.544675		3589.23	0.197817		3177.85	0.225			3177.85	0.487442		3589.23	0.23068		3177.85	0.33642
	3588.58	0.544567		3588.58	0.19797		3176.57	0.22507			3588.58	0.544567		3588.58	0.19797		3176.57	0.22507			3588.58	0.544567		3588.58	0.19797		3176.57	0.22507			3588.58	0.544567		3588.58	0.19797		3176.57	0.22507			3176.57	0.487247		3588.58	0.23093		3176.57	0.336526
	3587.94	0.54441		3587.94	0.19805		3175.28	0.22488			3587.94	0.54441		3587.94	0.19805		3175.28	0.22488			3587.94	0.54441		3587.94	0.19805		3175.28	0.22488			3587.94	0.54441		3587.94	0.19805		3175.28	0.22488			3175.28	0.48705		3587.94	0.23118		3175.28	0.336562
	3587.3	0.544215		3587.3	0.198063		3174	0.22445			3587.3	0.544215		3587.3	0.198063		3174	0.22445			3587.3	0.544215		3587.3	0.198063		3174	0.22445			3587.3	0.544215		3587.3	0.198063		3174	0.22445			3174	0.486838		3587.3	0.23142		3174	0.336401
	3586.66	0.543997		3586.66	0.19803		3172.71	0.22407			3586.66	0.543997		3586.66	0.19803		3172.71	0.22407			3586.66	0.543997		3586.66	0.19803		3172.71	0.22407			3586.66	0.543997		3586.66	0.19803		3172.71	0.22407			3172.71	0.48661		3586.66	0.231634		3172.71	0.336172
	3586.01	0.543772		3586.01	0.197977		3171.43	0.22395			3586.01	0.543772		3586.01	0.197977		3171.43	0.22395			3586.01	0.543772		3586.01	0.197977		3171.43	0.22395			3586.01	0.543772		3586.01	0.197977		3171.43	0.22395			3171.43	0.486366		3586.01	0.231804		3171.43	0.336116
	3585.37	0.54355		3585.37	0.19795		3170.14	0.22409			3585.37	0.54355		3585.37	0.19795		3170.14	0.22409			3585.37	0.54355		3585.37	0.19795		3170.14	0.22409			3585.37	0.54355		3585.37	0.19795		3170.14	0.22409			3170.14	0.486114		3585.37	0.231912		3170.14	0.336273
	3584.73	0.543347		3584.73	0.19798		3168.86	0.22445			3584.73	0.543347		3584.73	0.19798		3168.86	0.22445			3584.73	0.543347		3584.73	0.19798		3168.86	0.22445			3584.73	0.543347		3584.73	0.19798		3168.86	0.22445			3168.86	0.48587		3584.73	0.231976		3168.86	0.336445
	3584.09	0.543177		3584.09	0.19809		3167.57	0.22498			3584.09	0.543177		3584.09	0.19809		3167.57	0.22498			3584.09	0.543177		3584.09	0.19809		3167.57	0.22498			3584.09	0.543177		3584.09	0.19809		3167.57	0.22498			3167.57	0.48564		3584.09	0.232018		3167.57	0.336447
	3583.44	0.543037		3583.44	0.198287		3166.28	0.22557			3583.44	0.543037		3583.44	0.198287		3166.28	0.22557			3583.44	0.543037		3583.44	0.198287		3166.28	0.22557			3583.44	0.543037		3583.44	0.198287		3166.28	0.22557			3166.28	0.485425		3583.44	0.232082		3166.28	0.336299
	3582.8	0.542918		3582.8	0.19855		3165	0.22602			3582.8	0.542918		3582.8	0.19855		3165	0.22602			3582.8	0.542918		3582.8	0.19855		3165	0.22602			3582.8	0.542918		3582.8	0.19855		3165	0.22602			3165	0.485227		3582.8	0.23218		3165	0.336107
	3582.16	0.542787		3582.16	0.198857		3163.71	0.22616			3582.16	0.542787		3582.16	0.198857		3163.71	0.22616			3582.16	0.542787		3582.16	0.198857		3163.71	0.22616			3582.16	0.542787		3582.16	0.198857		3163.71	0.22616			3163.71	0.485054		3582.16	0.232314		3163.71	0.335905
	3581.51	0.542637		3581.51	0.199187		3162.43	0.22606			3581.51	0.542637		3581.51	0.199187		3162.43	0.22606			3581.51	0.542637		3581.51	0.199187		3162.43	0.22606			3581.51	0.542637		3581.51	0.199187		3162.43	0.22606			3162.43	0.484899		3581.51	0.232476		3162.43	0.335712
	3580.87	0.542438		3580.87	0.19952		3161.14	0.226			3580.87	0.542438		3580.87	0.19952		3161.14	0.226			3580.87	0.542438		3580.87	0.19952		3161.14	0.226			3580.87	0.542438		3580.87	0.19952		3161.14	0.226			3161.14	0.484754		3580.87	0.232652		3161.14	0.335629
	3580.23	0.542175		3580.23	0.199853		3159.86	0.22616			3580.23	0.542175		3580.23	0.199853		3159.86	0.22616			3580.23	0.542175		3580.23	0.199853		3159.86	0.22616			3580.23	0.542175		3580.23	0.199853		3159.86	0.22616			3159.86	0.484611		3580.23	0.232848		3159.86	0.335792
	3579.59	0.54184		3579.59	0.200187		3158.57	0.22641			3579.59	0.54184		3579.59	0.200187		3158.57	0.22641			3579.59	0.54184		3579.59	0.200187		3158.57	0.22641			3579.59	0.54184		3579.59	0.200187		3158.57	0.22641			3158.57	0.484466		3579.59	0.233058		3158.57	0.336142
	3578.94	0.541447		3578.94	0.200503		3157.29	0.22647			3578.94	0.541447		3578.94	0.200503		3157.29	0.22647			3578.94	0.541447		3578.94	0.200503		3157.29	0.22647			3578.94	0.541447		3578.94	0.200503		3157.29	0.22647			3157.29	0.484319		3578.94	0.233284		3157.29	0.336397
	3578.3	0.54103		3578.3	0.200813		3156	0.22622			3578.3	0.54103		3578.3	0.200813		3156	0.22622			3578.3	0.54103		3578.3	0.200813		3156	0.22622			3578.3	0.54103		3578.3	0.200813		3156	0.22622			3156	0.484169		3578.3	0.233524		3156	0.336367
	3577.66	0.540625		3577.66	0.201093		3154.71	0.22589			3577.66	0.540625		3577.66	0.201093		3154.71	0.22589			3577.66	0.540625		3577.66	0.201093		3154.71	0.22589			3577.66	0.540625		3577.66	0.201093		3154.71	0.22589			3154.71	0.484009		3577.66	0.233772		3154.71	0.336185
	3577.01	0.540262		3577.01	0.201353		3153.43	0.22585			3577.01	0.540262		3577.01	0.201353		3153.43	0.22585			3577.01	0.540262		3577.01	0.201353		3153.43	0.22585			3577.01	0.540262		3577.01	0.201353		3153.43	0.22585			3153.43	0.483832		3577.01	0.234024		3153.43	0.336146
	3576.37	0.539952		3576.37	0.201587		3152.14	0.22629			3576.37	0.539952		3576.37	0.201587		3152.14	0.22629			3576.37	0.539952		3576.37	0.201587		3152.14	0.22629			3576.37	0.539952		3576.37	0.201587		3152.14	0.22629			3152.14	0.483639		3576.37	0.23429		3152.14	0.336322
	3575.73	0.539715		3575.73	0.201813		3150.86	0.22713			3575.73	0.539715		3575.73	0.201813		3150.86	0.22713			3575.73	0.539715		3575.73	0.201813		3150.86	0.22713			3575.73	0.539715		3575.73	0.201813		3150.86	0.22713			3150.86	0.483446		3575.73	0.234566		3150.86	0.336533
	3575.09	0.539552		3575.09	0.20203		3149.57	0.22811			3575.09	0.539552		3575.09	0.20203		3149.57	0.22811			3575.09	0.539552		3575.09	0.20203		3149.57	0.22811			3575.09	0.539552		3575.09	0.20203		3149.57	0.22811			3149.57	0.483262		3575.09	0.234852		3149.57	0.336667
	3574.44	0.539462		3574.44	0.202247		3148.29	0.22891			3574.44	0.539462		3574.44	0.202247		3148.29	0.22891			3574.44	0.539462		3574.44	0.202247		3148.29	0.22891			3574.44	0.539462		3574.44	0.202247		3148.29	0.22891			3148.29	0.483083		3574.44	0.235144		3148.29	0.336833
	3573.8	0.539417		3573.8	0.202467		3147	0.22931			3573.8	0.539417		3573.8	0.202467		3147	0.22931			3573.8	0.539417		3573.8	0.202467		3147	0.22931			3573.8	0.539417		3573.8	0.202467		3147	0.22931			3147	0.482907		3573.8	0.235436		3147	0.337117
	3573.16	0.53938		3573.16	0.202673		3145.72	0.22927			3573.16	0.53938		3573.16	0.202673		3145.72	0.22927			3573.16	0.53938		3573.16	0.202673		3145.72	0.22927			3573.16	0.53938		3573.16	0.202673		3145.72	0.22927			3145.72	0.482715		3573.16	0.23572		3145.72	0.337393
	3572.52	0.53932		3572.52	0.202867		3144.43	0.22902			3572.52	0.53932		3572.52	0.202867		3144.43	0.22902			3572.52	0.53932		3572.52	0.202867		3144.43	0.22902			3572.52	0.53932		3572.52	0.202867		3144.43	0.22902			3144.43	0.482494		3572.52	0.235992		3144.43	0.337522
	3571.87	0.539217		3571.87	0.203017		3143.15	0.22879			3571.87	0.539217		3571.87	0.203017		3143.15	0.22879			3571.87	0.539217		3571.87	0.203017		3143.15	0.22879			3571.87	0.539217		3571.87	0.203017		3143.15	0.22879			3143.15	0.482238		3571.87	0.236246		3143.15	0.337606
	3571.23	0.53907		3571.23	0.203123		3141.86	0.22866			3571.23	0.53907		3571.23	0.203123		3141.86	0.22866			3571.23	0.53907		3571.23	0.203123		3141.86	0.22866			3571.23	0.53907		3571.23	0.203123		3141.86	0.22866			3141.86	0.481959		3571.23	0.236468		3141.86	0.3378
	3570.59	0.53889		3570.59	0.20319		3140.57	0.22852			3570.59	0.53889		3570.59	0.20319		3140.57	0.22852			3570.59	0.53889		3570.59	0.20319		3140.57	0.22852			3570.59	0.53889		3570.59	0.20319		3140.57	0.22852			3140.57	0.48167		3570.59	0.236646		3140.57	0.338021
	3569.94	0.5387		3569.94	0.20323		3139.29	0.22833			3569.94	0.5387		3569.94	0.20323		3139.29	0.22833			3569.94	0.5387		3569.94	0.20323		3139.29	0.22833			3569.94	0.5387		3569.94	0.20323		3139.29	0.22833			3139.29	0.481388		3569.94	0.23677		3139.29	0.338001
	3569.3	0.53851		3569.3	0.20327		3138	0.22822			3569.3	0.53851		3569.3	0.20327		3138	0.22822			3569.3	0.53851		3569.3	0.20327		3138	0.22822			3569.3	0.53851		3569.3	0.20327		3138	0.22822			3138	0.481125		3569.3	0.236848		3138	0.337745
	3568.66	0.538345		3568.66	0.203323		3136.72	0.2283			3568.66	0.538345		3568.66	0.203323		3136.72	0.2283			3568.66	0.538345		3568.66	0.203323		3136.72	0.2283			3568.66	0.538345		3568.66	0.203323		3136.72	0.2283			3136.72	0.480876		3568.66	0.236898		3136.72	0.337595
	3568.02	0.538205		3568.02	0.2034		3135.43	0.2285			3568.02	0.538205		3568.02	0.2034		3135.43	0.2285			3568.02	0.538205		3568.02	0.2034		3135.43	0.2285			3568.02	0.538205		3568.02	0.2034		3135.43	0.2285			3135.43	0.480633		3568.02	0.23694		3135.43	0.337809
	3567.37	0.538075		3567.37	0.20351		3134.15	0.22866			3567.37	0.538075		3567.37	0.20351		3134.15	0.22866			3567.37	0.538075		3567.37	0.20351		3134.15	0.22866			3567.37	0.538075		3567.37	0.20351		3134.15	0.22866			3134.15	0.480384		3567.37	0.236984		3134.15	0.338215
	3566.73	0.537935		3566.73	0.203637		3132.86	0.22878			3566.73	0.537935		3566.73	0.203637		3132.86	0.22878			3566.73	0.537935		3566.73	0.203637		3132.86	0.22878			3566.73	0.537935		3566.73	0.203637		3132.86	0.22878			3132.86	0.480125		3566.73	0.237034		3132.86	0.338474
	3566.09	0.53778		3566.09	0.203773		3131.58	0.229			3566.09	0.53778		3566.09	0.203773		3131.58	0.229			3566.09	0.53778		3566.09	0.203773		3131.58	0.229			3566.09	0.53778		3566.09	0.203773		3131.58	0.229			3131.58	0.479855		3566.09	0.237068		3131.58	0.338551
	3565.45	0.537632		3565.45	0.203887		3130.29	0.22939			3565.45	0.537632		3565.45	0.203887		3130.29	0.22939			3565.45	0.537632		3565.45	0.203887		3130.29	0.22939			3565.45	0.537632		3565.45	0.203887		3130.29	0.22939			3130.29	0.479569		3565.45	0.237072		3130.29	0.338699
	3564.8	0.537543		3564.8	0.20394		3129	0.22986			3564.8	0.537543		3564.8	0.20394		3129	0.22986			3564.8	0.537543		3564.8	0.20394		3129	0.22986			3564.8	0.537543		3564.8	0.20394		3129	0.22986			3129	0.47928		3564.8	0.237012		3129	0.339039
	3564.16	0.537558		3564.16	0.20391		3127.72	0.23022			3564.16	0.537558		3564.16	0.20391		3127.72	0.23022			3564.16	0.537558		3564.16	0.20391		3127.72	0.23022			3564.16	0.537558		3564.16	0.20391		3127.72	0.23022			3127.72	0.479005		3564.16	0.236866		3127.72	0.339382
	3563.52	0.53769		3563.52	0.203797		3126.43	0.23045			3563.52	0.53769		3563.52	0.203797		3126.43	0.23045			3563.52	0.53769		3563.52	0.203797		3126.43	0.23045			3563.52	0.53769		3563.52	0.203797		3126.43	0.23045			3126.43	0.478759		3563.52	0.23661		3126.43	0.339517
	3562.87	0.537935		3562.87	0.2036		3125.15	0.23067			3562.87	0.537935		3562.87	0.2036		3125.15	0.23067			3562.87	0.537935		3562.87	0.2036		3125.15	0.23067			3562.87	0.537935		3562.87	0.2036		3125.15	0.23067			3125.15	0.478542		3562.87	0.23624		3125.15	0.339479
	3562.23	0.53826		3562.23	0.203333		3123.86	0.23094			3562.23	0.53826		3562.23	0.203333		3123.86	0.23094			3562.23	0.53826		3562.23	0.203333		3123.86	0.23094			3562.23	0.53826		3562.23	0.203333		3123.86	0.23094			3123.86	0.478344		3562.23	0.235782		3123.86	0.339447
	3561.59	0.538617		3561.59	0.203007		3122.58	0.2312			3561.59	0.538617		3561.59	0.203007		3122.58	0.2312			3561.59	0.538617		3561.59	0.203007		3122.58	0.2312			3561.59	0.538617		3561.59	0.203007		3122.58	0.2312			3122.58	0.478141		3561.59	0.235288		3122.58	0.339491
	3560.95	0.538972		3560.95	0.20264		3121.29	0.23135			3560.95	0.538972		3560.95	0.20264		3121.29	0.23135			3560.95	0.538972		3560.95	0.20264		3121.29	0.23135			3560.95	0.538972		3560.95	0.20264		3121.29	0.23135			3121.29	0.477911		3560.95	0.234804		3121.29	0.339563
	3560.3	0.539285		3560.3	0.202257		3120.01	0.23139			3560.3	0.539285		3560.3	0.202257		3120.01	0.23139			3560.3	0.539285		3560.3	0.202257		3120.01	0.23139			3560.3	0.539285		3560.3	0.202257		3120.01	0.23139			3120.01	0.477633		3560.3	0.234378		3120.01	0.339624
	3559.66	0.539538		3559.66	0.20187		3118.72	0.23143			3559.66	0.539538		3559.66	0.20187		3118.72	0.23143			3559.66	0.539538		3559.66	0.20187		3118.72	0.23143			3559.66	0.539538		3559.66	0.20187		3118.72	0.23143			3118.72	0.477318		3559.66	0.23403		3118.72	0.339723
	3559.02	0.539732		3559.02	0.2015		3117.43	0.23149			3559.02	0.539732		3559.02	0.2015		3117.43	0.23149			3559.02	0.539732		3559.02	0.2015		3117.43	0.23149			3559.02	0.539732		3559.02	0.2015		3117.43	0.23149			3117.43	0.476983		3559.02	0.233764		3117.43	0.339887
	3558.37	0.539902		3558.37	0.201153		3116.15	0.23159			3558.37	0.539902		3558.37	0.201153		3116.15	0.23159			3558.37	0.539902		3558.37	0.201153		3116.15	0.23159			3558.37	0.539902		3558.37	0.201153		3116.15	0.23159			3116.15	0.476666		3558.37	0.233546		3116.15	0.340056
	3557.73	0.540072		3557.73	0.200833		3114.86	0.23181			3557.73	0.540072		3557.73	0.200833		3114.86	0.23181			3557.73	0.540072		3557.73	0.200833		3114.86	0.23181			3557.73	0.540072		3557.73	0.200833		3114.86	0.23181			3114.86	0.476383		3557.73	0.233348		3114.86	0.340177
	3557.09	0.540265		3557.09	0.200533		3113.58	0.2322			3557.09	0.540265		3557.09	0.200533		3113.58	0.2322			3557.09	0.540265		3557.09	0.200533		3113.58	0.2322			3557.09	0.540265		3557.09	0.200533		3113.58	0.2322			3113.58	0.476126		3557.09	0.233146		3113.58	0.340284
	3556.45	0.54047		3556.45	0.200247		3112.29	0.23262			3556.45	0.54047		3556.45	0.200247		3112.29	0.23262			3556.45	0.54047		3556.45	0.200247		3112.29	0.23262			3556.45	0.54047		3556.45	0.200247		3112.29	0.23262			3112.29	0.475872		3556.45	0.232934		3112.29	0.340441
	3555.8	0.540678		3555.8	0.199973		3111.01	0.23283			3555.8	0.540678		3555.8	0.199973		3111.01	0.23283			3555.8	0.540678		3555.8	0.199973		3111.01	0.23283			3555.8	0.540678		3555.8	0.199973		3111.01	0.23283			3111.01	0.475606		3555.8	0.232718		3111.01	0.340638
	3555.16	0.540865		3555.16	0.199707		3109.72	0.23275			3555.16	0.540865		3555.16	0.199707		3109.72	0.23275			3555.16	0.540865		3555.16	0.199707		3109.72	0.23275			3555.16	0.540865		3555.16	0.199707		3109.72	0.23275			3109.72	0.475329		3555.16	0.23251		3109.72	0.340809
	3554.52	0.541007		3554.52	0.199447		3108.44	0.2326			3554.52	0.541007		3554.52	0.199447		3108.44	0.2326			3554.52	0.541007		3554.52	0.199447		3108.44	0.2326			3554.52	0.541007		3554.52	0.199447		3108.44	0.2326			3108.44	0.475048		3554.52	0.232318		3108.44	0.340976
	3553.88	0.541095		3553.88	0.199207		3107.15	0.23263			3553.88	0.541095		3553.88	0.199207		3107.15	0.23263			3553.88	0.541095		3553.88	0.199207		3107.15	0.23263			3553.88	0.541095		3553.88	0.199207		3107.15	0.23263			3107.15	0.474772		3553.88	0.232142		3107.15	0.341209
	3553.23	0.54111		3553.23	0.199003		3105.86	0.23283			3553.23	0.54111		3553.23	0.199003		3105.86	0.23283			3553.23	0.54111		3553.23	0.199003		3105.86	0.23283			3553.23	0.54111		3553.23	0.199003		3105.86	0.23283			3105.86	0.474516		3553.23	0.231962		3105.86	0.341499
	3552.59	0.541045		3552.59	0.19883		3104.58	0.23308			3552.59	0.541045		3552.59	0.19883		3104.58	0.23308			3552.59	0.541045		3552.59	0.19883		3104.58	0.23308			3552.59	0.541045		3552.59	0.19883		3104.58	0.23308			3104.58	0.474284		3552.59	0.231764		3104.58	0.341723
	3551.95	0.540892		3551.95	0.1987		3103.29	0.23328			3551.95	0.540892		3551.95	0.1987		3103.29	0.23328			3551.95	0.540892		3551.95	0.1987		3103.29	0.23328			3551.95	0.540892		3551.95	0.1987		3103.29	0.23328			3103.29	0.474071		3551.95	0.231534		3103.29	0.341796
	3551.3	0.540678		3551.3	0.198587		3102.01	0.2335			3551.3	0.540678		3551.3	0.198587		3102.01	0.2335			3551.3	0.540678		3551.3	0.198587		3102.01	0.2335			3551.3	0.540678		3551.3	0.198587		3102.01	0.2335			3102.01	0.473863		3551.3	0.231282		3102.01	0.341824
	3550.66	0.540412		3550.66	0.198473		3100.72	0.23373			3550.66	0.540412		3550.66	0.198473		3100.72	0.23373			3550.66	0.540412		3550.66	0.198473		3100.72	0.23373			3550.66	0.540412		3550.66	0.198473		3100.72	0.23373			3100.72	0.473647		3550.66	0.231014		3100.72	0.341983
	3550.02	0.540127		3550.02	0.198363		3099.44	0.23388			3550.02	0.540127		3550.02	0.198363		3099.44	0.23388			3550.02	0.540127		3550.02	0.198363		3099.44	0.23388			3550.02	0.540127		3550.02	0.198363		3099.44	0.23388			3099.44	0.473408		3550.02	0.230752		3099.44	0.34231
	3549.38	0.539845		3549.38	0.198253		3098.15	0.23388			3549.38	0.539845		3549.38	0.198253		3098.15	0.23388			3549.38	0.539845		3549.38	0.198253		3098.15	0.23388			3549.38	0.539845		3549.38	0.198253		3098.15	0.23388			3098.15	0.473143		3549.38	0.230504		3098.15	0.342655
	3548.73	0.53961		3548.73	0.198173		3096.87	0.23386			3548.73	0.53961		3548.73	0.198173		3096.87	0.23386			3548.73	0.53961		3548.73	0.198173		3096.87	0.23386			3548.73	0.53961		3548.73	0.198173		3096.87	0.23386			3096.87	0.472864		3548.73	0.230264		3096.87	0.342868
	3548.09	0.539443		3548.09	0.19813		3095.58	0.23401			3548.09	0.539443		3548.09	0.19813		3095.58	0.23401			3548.09	0.539443		3548.09	0.19813		3095.58	0.23401			3548.09	0.539443		3548.09	0.19813		3095.58	0.23401			3095.58	0.472585		3548.09	0.230032		3095.58	0.342979
	3547.45	0.539373		3547.45	0.19814		3094.29	0.23436			3547.45	0.539373		3547.45	0.19814		3094.29	0.23436			3547.45	0.539373		3547.45	0.19814		3094.29	0.23436			3547.45	0.539373		3547.45	0.19814		3094.29	0.23436			3094.29	0.472325		3547.45	0.2298		3094.29	0.343139
	3546.8	0.5394		3546.8	0.19819		3093.01	0.23476			3546.8	0.5394		3546.8	0.19819		3093.01	0.23476			3546.8	0.5394		3546.8	0.19819		3093.01	0.23476			3546.8	0.5394		3546.8	0.19819		3093.01	0.23476			3093.01	0.472103		3546.8	0.229586		3093.01	0.343399
	3546.16	0.53952		3546.16	0.198263		3091.72	0.23507			3546.16	0.53952		3546.16	0.198263		3091.72	0.23507			3546.16	0.53952		3546.16	0.198263		3091.72	0.23507			3546.16	0.53952		3546.16	0.198263		3091.72	0.23507			3091.72	0.471921		3546.16	0.229398		3091.72	0.34368
	3545.52	0.539702		3545.52	0.198307		3090.44	0.23541			3545.52	0.539702		3545.52	0.198307		3090.44	0.23541			3545.52	0.539702		3545.52	0.198307		3090.44	0.23541			3545.52	0.539702		3545.52	0.198307		3090.44	0.23541			3090.44	0.471764		3545.52	0.229246		3090.44	0.343878
	3544.88	0.539907		3544.88	0.198293		3089.15	0.23598			3544.88	0.539907		3544.88	0.198293		3089.15	0.23598			3544.88	0.539907		3544.88	0.198293		3089.15	0.23598			3544.88	0.539907		3544.88	0.198293		3089.15	0.23598			3089.15	0.471608		3544.88	0.229138		3089.15	0.343969
	3544.23	0.54008		3544.23	0.198203		3087.87	0.23672			3544.23	0.54008		3544.23	0.198203		3087.87	0.23672			3544.23	0.54008		3544.23	0.198203		3087.87	0.23672			3544.23	0.54008		3544.23	0.198203		3087.87	0.23672			3087.87	0.471434		3544.23	0.229066		3087.87	0.343977
	3543.59	0.540192		3543.59	0.198033		3086.58	0.23732			3543.59	0.540192		3543.59	0.198033		3086.58	0.23732			3543.59	0.540192		3543.59	0.198033		3086.58	0.23732			3543.59	0.540192		3543.59	0.198033		3086.58	0.23732			3086.58	0.471238		3543.59	0.229028		3086.58	0.343912
	3542.95	0.54021		3542.95	0.19782		3085.3	0.23759			3542.95	0.54021		3542.95	0.19782		3085.3	0.23759			3542.95	0.54021		3542.95	0.19782		3085.3	0.23759			3542.95	0.54021		3542.95	0.19782		3085.3	0.23759			3085.3	0.471031		3542.95	0.229004		3085.3	0.343817
	3542.31	0.540137		3542.31	0.19759		3084.01	0.23771			3542.31	0.540137		3542.31	0.19759		3084.01	0.23771			3542.31	0.540137		3542.31	0.19759		3084.01	0.23771			3542.31	0.540137		3542.31	0.19759		3084.01	0.23771			3084.01	0.470809		3542.31	0.228986		3084.01	0.343803
	3541.66	0.539977		3541.66	0.197373		3082.72	0.23796			3541.66	0.539977		3541.66	0.197373		3082.72	0.23796			3541.66	0.539977		3541.66	0.197373		3082.72	0.23796			3541.66	0.539977		3541.66	0.197373		3082.72	0.23796			3082.72	0.470568		3541.66	0.228964		3082.72	0.343964
	3541.02	0.539745		3541.02	0.197203		3081.44	0.23844			3541.02	0.539745		3541.02	0.197203		3081.44	0.23844			3541.02	0.539745		3541.02	0.197203		3081.44	0.23844			3541.02	0.539745		3541.02	0.197203		3081.44	0.23844			3081.44	0.470294		3541.02	0.228928		3081.44	0.344293
	3540.38	0.539435		3540.38	0.197087		3080.15	0.23897			3540.38	0.539435		3540.38	0.197087		3080.15	0.23897			3540.38	0.539435		3540.38	0.197087		3080.15	0.23897			3540.38	0.539435		3540.38	0.197087		3080.15	0.23897			3080.15	0.469982		3540.38	0.22888		3080.15	0.344723
	3539.73	0.53905		3539.73	0.197017		3078.87	0.23938			3539.73	0.53905		3539.73	0.197017		3078.87	0.23938			3539.73	0.53905		3539.73	0.197017		3078.87	0.23938			3539.73	0.53905		3539.73	0.197017		3078.87	0.23938			3078.87	0.469635		3539.73	0.22881		3078.87	0.345255
	3539.09	0.538617		3539.09	0.196977		3077.58	0.23965			3539.09	0.538617		3539.09	0.196977		3077.58	0.23965			3539.09	0.538617		3539.09	0.196977		3077.58	0.23965			3539.09	0.538617		3539.09	0.196977		3077.58	0.23965			3077.58	0.469269		3539.09	0.22873		3077.58	0.34591
	3538.45	0.538177		3538.45	0.196957		3076.3	0.23989			3538.45	0.538177		3538.45	0.196957		3076.3	0.23989			3538.45	0.538177		3538.45	0.196957		3076.3	0.23989			3538.45	0.538177		3538.45	0.196957		3076.3	0.23989			3076.3	0.468915		3538.45	0.228646		3076.3	0.346592
	3537.81	0.537765		3537.81	0.196957		3075.01	0.24015			3537.81	0.537765		3537.81	0.196957		3075.01	0.24015			3537.81	0.537765		3537.81	0.196957		3075.01	0.24015			3537.81	0.537765		3537.81	0.196957		3075.01	0.24015			3075.01	0.468599		3537.81	0.22857		3075.01	0.347095
	3537.16	0.537417		3537.16	0.19698		3073.73	0.24051			3537.16	0.537417		3537.16	0.19698		3073.73	0.24051			3537.16	0.537417		3537.16	0.19698		3073.73	0.24051			3537.16	0.537417		3537.16	0.19698		3073.73	0.24051			3073.73	0.468336		3537.16	0.228514		3073.73	0.347344
	3536.52	0.53715		3536.52	0.19704		3072.44	0.24104			3536.52	0.53715		3536.52	0.19704		3072.44	0.24104			3536.52	0.53715		3536.52	0.19704		3072.44	0.24104			3536.52	0.53715		3536.52	0.19704		3072.44	0.24104			3072.44	0.468128		3536.52	0.228472		3072.44	0.347499
	3535.88	0.53696		3535.88	0.197123		3071.15	0.2417			3535.88	0.53696		3535.88	0.197123		3071.15	0.2417			3535.88	0.53696		3535.88	0.197123		3071.15	0.2417			3535.88	0.53696		3535.88	0.197123		3071.15	0.2417			3071.15	0.46796		3535.88	0.228442		3071.15	0.347708
	3535.23	0.53684		3535.23	0.19721		3069.87	0.24222			3535.23	0.53684		3535.23	0.19721		3069.87	0.24222			3535.23	0.53684		3535.23	0.19721		3069.87	0.24222			3535.23	0.53684		3535.23	0.19721		3069.87	0.24222			3069.87	0.467811		3535.23	0.228416		3069.87	0.347874
	3534.59	0.536763		3534.59	0.197283		3068.58	0.2423			3534.59	0.536763		3534.59	0.197283		3068.58	0.2423			3534.59	0.536763		3534.59	0.197283		3068.58	0.2423			3534.59	0.536763		3534.59	0.197283		3068.58	0.2423			3068.58	0.467669		3534.59	0.228384		3068.58	0.347826
	3533.95	0.536702		3533.95	0.197323		3067.3	0.24199			3533.95	0.536702		3533.95	0.197323		3067.3	0.24199			3533.95	0.536702		3533.95	0.197323		3067.3	0.24199			3533.95	0.536702		3533.95	0.197323		3067.3	0.24199			3067.3	0.467514		3533.95	0.22834		3067.3	0.347659
	3533.31	0.53662		3533.31	0.19731		3066.01	0.24168			3533.31	0.53662		3533.31	0.19731		3066.01	0.24168			3533.31	0.53662		3533.31	0.19731		3066.01	0.24168			3533.31	0.53662		3533.31	0.19731		3066.01	0.24168			3066.01	0.46734		3533.31	0.228272		3066.01	0.347683
	3532.66	0.536493		3532.66	0.197247		3064.73	0.24172			3532.66	0.536493		3532.66	0.197247		3064.73	0.24172			3532.66	0.536493		3532.66	0.197247		3064.73	0.24172			3532.66	0.536493		3532.66	0.197247		3064.73	0.24172			3064.73	0.467129		3532.66	0.228178		3064.73	0.348001
	3532.02	0.53632		3532.02	0.19714		3063.44	0.24207			3532.02	0.53632		3532.02	0.19714		3063.44	0.24207			3532.02	0.53632		3532.02	0.19714		3063.44	0.24207			3532.02	0.53632		3532.02	0.19714		3063.44	0.24207			3063.44	0.466886		3532.02	0.22807		3063.44	0.348342
	3531.38	0.536105		3531.38	0.197013		3062.16	0.2424			3531.38	0.536105		3531.38	0.197013		3062.16	0.2424			3531.38	0.536105		3531.38	0.197013		3062.16	0.2424			3531.38	0.536105		3531.38	0.197013		3062.16	0.2424			3062.16	0.466613		3531.38	0.227968		3062.16	0.348396
	3530.74	0.535865		3530.74	0.196897		3060.87	0.2425			3530.74	0.535865		3530.74	0.196897		3060.87	0.2425			3530.74	0.535865		3530.74	0.196897		3060.87	0.2425			3530.74	0.535865		3530.74	0.196897		3060.87	0.2425			3060.87	0.466325		3530.74	0.22789		3060.87	0.348214
	3530.09	0.535615		3530.09	0.196833		3059.59	0.2425			3530.09	0.535615		3530.09	0.196833		3059.59	0.2425			3530.09	0.535615		3530.09	0.196833		3059.59	0.2425			3530.09	0.535615		3530.09	0.196833		3059.59	0.2425			3059.59	0.466035		3530.09	0.227848		3059.59	0.34816
	3529.45	0.535397		3529.45	0.196833		3058.3	0.24258			3529.45	0.535397		3529.45	0.196833		3058.3	0.24258			3529.45	0.535397		3529.45	0.196833		3058.3	0.24258			3529.45	0.535397		3529.45	0.196833		3058.3	0.24258			3058.3	0.465753		3529.45	0.227838		3058.3	0.348465
	3528.81	0.53525		3528.81	0.196893		3057.01	0.24277			3528.81	0.53525		3528.81	0.196893		3057.01	0.24277			3528.81	0.53525		3528.81	0.196893		3057.01	0.24277			3528.81	0.53525		3528.81	0.196893		3057.01	0.24277			3057.01	0.465474		3528.81	0.227862		3057.01	0.348956
	3528.16	0.535207		3528.16	0.196993		3055.73	0.24297			3528.16	0.535207		3528.16	0.196993		3055.73	0.24297			3528.16	0.535207		3528.16	0.196993		3055.73	0.24297			3528.16	0.535207		3528.16	0.196993		3055.73	0.24297			3055.73	0.465185		3528.16	0.227904		3055.73	0.349256
	3527.52	0.53528		3527.52	0.197103		3054.44	0.24314			3527.52	0.53528		3527.52	0.197103		3054.44	0.24314			3527.52	0.53528		3527.52	0.197103		3054.44	0.24314			3527.52	0.53528		3527.52	0.197103		3054.44	0.24314			3054.44	0.464875		3527.52	0.227962		3054.44	0.349208
	3526.88	0.535447		3526.88	0.197197		3053.16	0.24335			3526.88	0.535447		3526.88	0.197197		3053.16	0.24335			3526.88	0.535447		3526.88	0.197197		3053.16	0.24335			3526.88	0.535447		3526.88	0.197197		3053.16	0.24335			3053.16	0.464548		3526.88	0.228032		3053.16	0.349004
	3526.24	0.535658		3526.24	0.197263		3051.87	0.24362			3526.24	0.535658		3526.24	0.197263		3051.87	0.24362			3526.24	0.535658		3526.24	0.197263		3051.87	0.24362			3526.24	0.535658		3526.24	0.197263		3051.87	0.24362			3051.87	0.464218		3526.24	0.228102		3051.87	0.348889
	3525.59	0.53585		3525.59	0.197287		3050.59	0.24381			3525.59	0.53585		3525.59	0.197287		3050.59	0.24381			3525.59	0.53585		3525.59	0.197287		3050.59	0.24381			3525.59	0.53585		3525.59	0.197287		3050.59	0.24381			3050.59	0.463902		3525.59	0.228176		3050.59	0.348906
	3524.95	0.53596		3524.95	0.197277		3049.3	0.2438			3524.95	0.53596		3524.95	0.197277		3049.3	0.2438			3524.95	0.53596		3524.95	0.197277		3049.3	0.2438			3524.95	0.53596		3524.95	0.197277		3049.3	0.2438			3049.3	0.463608		3524.95	0.228246		3049.3	0.348963
	3524.31	0.535928		3524.31	0.197243		3048.02	0.24369			3524.31	0.535928		3524.31	0.197243		3048.02	0.24369			3524.31	0.535928		3524.31	0.197243		3048.02	0.24369			3524.31	0.535928		3524.31	0.197243		3048.02	0.24369			3048.02	0.463323		3524.31	0.228294		3048.02	0.349021
	3523.66	0.535737		3523.66	0.197207		3046.73	0.24371			3523.66	0.535737		3523.66	0.197207		3046.73	0.24371			3523.66	0.535737		3523.66	0.197207		3046.73	0.24371			3523.66	0.535737		3523.66	0.197207		3046.73	0.24371			3046.73	0.463031		3523.66	0.228322		3046.73	0.349098
	3523.02	0.535395		3523.02	0.19718		3045.44	0.24397			3523.02	0.535395		3523.02	0.19718		3045.44	0.24397			3523.02	0.535395		3523.02	0.19718		3045.44	0.24397			3523.02	0.535395		3523.02	0.19718		3045.44	0.24397			3045.44	0.462715		3523.02	0.22833		3045.44	0.349139
	3522.38	0.534965		3522.38	0.197173		3044.16	0.24434			3522.38	0.534965		3522.38	0.197173		3044.16	0.24434			3522.38	0.534965		3522.38	0.197173		3044.16	0.24434			3522.38	0.534965		3522.38	0.197173		3044.16	0.24434			3044.16	0.462382		3522.38	0.228318		3044.16	0.349063
	3521.74	0.53451		3521.74	0.1972		3042.87	0.24461			3521.74	0.53451		3521.74	0.1972		3042.87	0.24461			3521.74	0.53451		3521.74	0.1972		3042.87	0.24461			3521.74	0.53451		3521.74	0.1972		3042.87	0.24461			3042.87	0.462041		3521.74	0.2283		3042.87	0.348908
	3521.09	0.534083		3521.09	0.197253		3041.59	0.24467			3521.09	0.534083		3521.09	0.197253		3041.59	0.24467			3521.09	0.534083		3521.09	0.197253		3041.59	0.24467			3521.09	0.534083		3521.09	0.197253		3041.59	0.24467			3041.59	0.461705		3521.09	0.228282		3041.59	0.34882
	3520.45	0.533725		3520.45	0.197333		3040.3	0.24458			3520.45	0.533725		3520.45	0.197333		3040.3	0.24458			3520.45	0.533725		3520.45	0.197333		3040.3	0.24458			3520.45	0.533725		3520.45	0.197333		3040.3	0.24458			3040.3	0.461379		3520.45	0.228266		3040.3	0.348826
	3519.81	0.53346		3519.81	0.197453		3039.02	0.24446			3519.81	0.53346		3519.81	0.197453		3039.02	0.24446			3519.81	0.53346		3519.81	0.197453		3039.02	0.24446			3519.81	0.53346		3519.81	0.197453		3039.02	0.24446			3039.02	0.461069		3519.81	0.228262		3039.02	0.348815
	3519.17	0.533277		3519.17	0.197603		3037.73	0.24449			3519.17	0.533277		3519.17	0.197603		3037.73	0.24449			3519.17	0.533277		3519.17	0.197603		3037.73	0.24449			3519.17	0.533277		3519.17	0.197603		3037.73	0.24449			3037.73	0.460766		3519.17	0.228278		3037.73	0.348727
	3518.52	0.533167		3518.52	0.197787		3036.45	0.2448			3518.52	0.533167		3518.52	0.197787		3036.45	0.2448			3518.52	0.533167		3518.52	0.197787		3036.45	0.2448			3518.52	0.533167		3518.52	0.197787		3036.45	0.2448			3036.45	0.460452		3518.52	0.22832		3036.45	0.348673
	3517.88	0.5331		3517.88	0.198003		3035.16	0.24527			3517.88	0.5331		3517.88	0.198003		3035.16	0.24527			3517.88	0.5331		3517.88	0.198003		3035.16	0.24527			3517.88	0.5331		3517.88	0.198003		3035.16	0.24527			3035.16	0.460101		3517.88	0.228388		3035.16	0.348766
	3517.24	0.533048		3517.24	0.198233		3033.87	0.24561			3517.24	0.533048		3517.24	0.198233		3033.87	0.24561			3517.24	0.533048		3517.24	0.198233		3033.87	0.24561			3517.24	0.533048		3517.24	0.198233		3033.87	0.24561			3033.87	0.459692		3517.24	0.228488		3033.87	0.348921
	3516.59	0.532992		3516.59	0.19847		3032.59	0.24564			3516.59	0.532992		3516.59	0.19847		3032.59	0.24564			3516.59	0.532992		3516.59	0.19847		3032.59	0.24564			3516.59	0.532992		3516.59	0.19847		3032.59	0.24564			3032.59	0.459226		3516.59	0.228614		3032.59	0.348973
	3515.95	0.53293		3515.95	0.198697		3031.3	0.24551			3515.95	0.53293		3515.95	0.198697		3031.3	0.24551			3515.95	0.53293		3515.95	0.198697		3031.3	0.24551			3515.95	0.53293		3515.95	0.198697		3031.3	0.24551			3031.3	0.458706		3515.95	0.22876		3031.3	0.348947
	3515.31	0.532852		3515.31	0.198917		3030.02	0.24544			3515.31	0.532852		3515.31	0.198917		3030.02	0.24544			3515.31	0.532852		3515.31	0.198917		3030.02	0.24544			3515.31	0.532852		3515.31	0.198917		3030.02	0.24544			3030.02	0.458145		3515.31	0.228912		3030.02	0.349008
	3514.67	0.53277		3514.67	0.199113		3028.73	0.24548			3514.67	0.53277		3514.67	0.199113		3028.73	0.24548			3514.67	0.53277		3514.67	0.199113		3028.73	0.24548			3514.67	0.53277		3514.67	0.199113		3028.73	0.24548			3028.73	0.457554		3514.67	0.229056		3028.73	0.349182
	3514.02	0.532672		3514.02	0.199287		3027.45	0.24552			3514.02	0.532672		3514.02	0.199287		3027.45	0.24552			3514.02	0.532672		3514.02	0.199287		3027.45	0.24552			3514.02	0.532672		3514.02	0.199287		3027.45	0.24552			3027.45	0.456944		3514.02	0.229188		3027.45	0.349261
	3513.38	0.532552		3513.38	0.19943		3026.16	0.24554			3513.38	0.532552		3513.38	0.19943		3026.16	0.24554			3513.38	0.532552		3513.38	0.19943		3026.16	0.24554			3513.38	0.532552		3513.38	0.19943		3026.16	0.24554			3026.16	0.456332		3513.38	0.2293		3026.16	0.349089
	3512.74	0.532395		3512.74	0.199523		3024.88	0.24569			3512.74	0.532395		3512.74	0.199523		3024.88	0.24569			3512.74	0.532395		3512.74	0.199523		3024.88	0.24569			3512.74	0.532395		3512.74	0.199523		3024.88	0.24569			3024.88	0.455737		3512.74	0.229388		3024.88	0.348821
	3512.1	0.532192		3512.1	0.199577		3023.59	0.24608			3512.1	0.532192		3512.1	0.199577		3023.59	0.24608			3512.1	0.532192		3512.1	0.199577		3023.59	0.24608			3512.1	0.532192		3512.1	0.199577		3023.59	0.24608			3023.59	0.455174		3512.1	0.229456		3023.59	0.348761
	3511.45	0.531937		3511.45	0.19959		3022.3	0.24662			3511.45	0.531937		3511.45	0.19959		3022.3	0.24662			3511.45	0.531937		3511.45	0.19959		3022.3	0.24662			3511.45	0.531937		3511.45	0.19959		3022.3	0.24662			3022.3	0.454656		3511.45	0.229518		3022.3	0.348982
	3510.81	0.531665		3510.81	0.1996		3021.02	0.24716			3510.81	0.531665		3510.81	0.1996		3021.02	0.24716			3510.81	0.531665		3510.81	0.1996		3021.02	0.24716			3510.81	0.531665		3510.81	0.1996		3021.02	0.24716			3021.02	0.45419		3510.81	0.229578		3021.02	0.349287
	3510.17	0.531405		3510.17	0.199627		3019.73	0.24763			3510.17	0.531405		3510.17	0.199627		3019.73	0.24763			3510.17	0.531405		3510.17	0.199627		3019.73	0.24763			3510.17	0.531405		3510.17	0.199627		3019.73	0.24763			3019.73	0.453769		3510.17	0.229652		3019.73	0.349511
	3509.52	0.53121		3509.52	0.19968		3018.45	0.24808			3509.52	0.53121		3509.52	0.19968		3018.45	0.24808			3509.52	0.53121		3509.52	0.19968		3018.45	0.24808			3509.52	0.53121		3509.52	0.19968		3018.45	0.24808			3018.45	0.45338		3509.52	0.229756		3018.45	0.349702
	3508.88	0.531085		3508.88	0.19977		3017.16	0.24842			3508.88	0.531085		3508.88	0.19977		3017.16	0.24842			3508.88	0.531085		3508.88	0.19977		3017.16	0.24842			3508.88	0.531085		3508.88	0.19977		3017.16	0.24842			3017.16	0.453008		3508.88	0.2299		3017.16	0.349943
	3508.24	0.53102		3508.24	0.199887		3015.88	0.24853			3508.24	0.53102		3508.24	0.199887		3015.88	0.24853			3508.24	0.53102		3508.24	0.199887		3015.88	0.24853			3508.24	0.53102		3508.24	0.199887		3015.88	0.24853			3015.88	0.452641		3508.24	0.230076		3015.88	0.350178
	3507.6	0.53099		3507.6	0.20002		3014.59	0.24844			3507.6	0.53099		3507.6	0.20002		3014.59	0.24844			3507.6	0.53099		3507.6	0.20002		3014.59	0.24844			3507.6	0.53099		3507.6	0.20002		3014.59	0.24844			3014.59	0.452268		3507.6	0.230274		3014.59	0.350336
	3506.95	0.530955		3506.95	0.20015		3013.31	0.24834			3506.95	0.530955		3506.95	0.20015		3013.31	0.24834			3506.95	0.530955		3506.95	0.20015		3013.31	0.24834			3506.95	0.530955		3506.95	0.20015		3013.31	0.24834			3013.31	0.45188		3506.95	0.230468		3013.31	0.350479
	3506.31	0.530898		3506.31	0.200267		3012.02	0.24839			3506.31	0.530898		3506.31	0.200267		3012.02	0.24839			3506.31	0.530898		3506.31	0.200267		3012.02	0.24839			3506.31	0.530898		3506.31	0.200267		3012.02	0.24839			3012.02	0.45146		3506.31	0.230636		3012.02	0.350724
	3505.67	0.530815		3505.67	0.200373		3010.73	0.24858			3505.67	0.530815		3505.67	0.200373		3010.73	0.24858			3505.67	0.530815		3505.67	0.200373		3010.73	0.24858			3505.67	0.530815		3505.67	0.200373		3010.73	0.24858			3010.73	0.450987		3505.67	0.230768		3010.73	0.351056
	3505.02	0.5307		3505.02	0.200483		3009.45	0.24886			3505.02	0.5307		3505.02	0.200483		3009.45	0.24886			3505.02	0.5307		3505.02	0.200483		3009.45	0.24886			3505.02	0.5307		3505.02	0.200483		3009.45	0.24886			3009.45	0.450456		3505.02	0.230864		3009.45	0.351373
	3504.38	0.530552		3504.38	0.20061		3008.16	0.24926			3504.38	0.530552		3504.38	0.20061		3008.16	0.24926			3504.38	0.530552		3504.38	0.20061		3008.16	0.24926			3504.38	0.530552		3504.38	0.20061		3008.16	0.24926			3008.16	0.449869		3504.38	0.230932		3008.16	0.35171
	3503.74	0.530385		3503.74	0.200757		3006.88	0.24981			3503.74	0.530385		3503.74	0.200757		3006.88	0.24981			3503.74	0.530385		3503.74	0.200757		3006.88	0.24981			3503.74	0.530385		3503.74	0.200757		3006.88	0.24981			3006.88	0.449244		3503.74	0.230982		3006.88	0.352234
	3503.1	0.530197		3503.1	0.20093		3005.59	0.25042			3503.1	0.530197		3503.1	0.20093		3005.59	0.25042			3503.1	0.530197		3503.1	0.20093		3005.59	0.25042			3503.1	0.530197		3503.1	0.20093		3005.59	0.25042			3005.59	0.448602		3503.1	0.23103		3005.59	0.352969
	3502.45	0.530003		3502.45	0.201123		3004.31	0.25099			3502.45	0.530003		3502.45	0.201123		3004.31	0.25099			3502.45	0.530003		3502.45	0.201123		3004.31	0.25099			3502.45	0.530003		3502.45	0.201123		3004.31	0.25099			3004.31	0.447966		3502.45	0.231082		3004.31	0.353676
	3501.81	0.52978		3501.81	0.201343		3003.02	0.25158			3501.81	0.52978		3501.81	0.201343		3003.02	0.25158			3501.81	0.52978		3501.81	0.201343		3003.02	0.25158			3501.81	0.52978		3501.81	0.201343		3003.02	0.25158			3003.02	0.447362		3501.81	0.231164		3003.02	0.354125
	3501.17	0.529528		3501.17	0.201583		3001.74	0.2523			3501.17	0.529528		3501.17	0.201583		3001.74	0.2523			3501.17	0.529528		3501.17	0.201583		3001.74	0.2523			3501.17	0.529528		3501.17	0.201583		3001.74	0.2523			3001.74	0.446815		3501.17	0.231288		3001.74	0.35439
	3500.53	0.529235		3500.53	0.201837		3000.45	0.25319			3500.53	0.529235		3500.53	0.201837		3000.45	0.25319			3500.53	0.529235		3500.53	0.201837		3000.45	0.25319			3500.53	0.529235		3500.53	0.201837		3000.45	0.25319			3000.45	0.446333		3500.53	0.231464		3000.45	0.354754
	3499.88	0.52893		3499.88	0.20208		2999.16	0.25408			3499.88	0.52893		3499.88	0.20208		2999.16	0.25408			3499.88	0.52893		3499.88	0.20208		2999.16	0.25408			3499.88	0.52893		3499.88	0.20208		2999.16	0.25408			2999.16	0.445912		3499.88	0.231672		2999.16	0.355367
	3499.24	0.528647		3499.24	0.2023		2997.88	0.25481			3499.24	0.528647		3499.24	0.2023		2997.88	0.25481			3499.24	0.528647		3499.24	0.2023		2997.88	0.25481			3499.24	0.528647		3499.24	0.2023		2997.88	0.25481			2997.88	0.445564		3499.24	0.231896		2997.88	0.35616
	3498.6	0.52842		3498.6	0.202477		2996.59	0.25552			3498.6	0.52842		3498.6	0.202477		2996.59	0.25552			3498.6	0.52842		3498.6	0.202477		2996.59	0.25552			3498.6	0.52842		3498.6	0.202477		2996.59	0.25552			2996.59	0.445335		3498.6	0.232116		2996.59	0.357072
	3497.95	0.528258		3497.95	0.202603		2995.31	0.25652			3497.95	0.528258		3497.95	0.202603		2995.31	0.25652			3497.95	0.528258		3497.95	0.202603		2995.31	0.25652			3497.95	0.528258		3497.95	0.202603		2995.31	0.25652			2995.31	0.445264		3497.95	0.232306		2995.31	0.358157
	3497.31	0.528153		3497.31	0.20267		2994.02	0.25795			3497.31	0.528153		3497.31	0.20267		2994.02	0.25795			3497.31	0.528153		3497.31	0.20267		2994.02	0.25795			3497.31	0.528153		3497.31	0.20267		2994.02	0.25795			2994.02	0.44529		3497.31	0.23247		2994.02	0.359407
	3496.67	0.52808		3496.67	0.202687		2992.74	0.25951			3496.67	0.52808		3496.67	0.202687		2992.74	0.25951			3496.67	0.52808		3496.67	0.202687		2992.74	0.25951			3496.67	0.52808		3496.67	0.202687		2992.74	0.25951			2992.74	0.445294		3496.67	0.2326		2992.74	0.360647
	3496.03	0.52799		3496.03	0.20268		2991.45	0.26076			3496.03	0.52799		3496.03	0.20268		2991.45	0.26076			3496.03	0.52799		3496.03	0.20268		2991.45	0.26076			3496.03	0.52799		3496.03	0.20268		2991.45	0.26076			2991.45	0.445203		3496.03	0.23271		2991.45	0.361708
	3495.38	0.527832		3495.38	0.202667		2990.17	0.26154			3495.38	0.527832		3495.38	0.202667		2990.17	0.26154			3495.38	0.527832		3495.38	0.202667		2990.17	0.26154			3495.38	0.527832		3495.38	0.202667		2990.17	0.26154			2990.17	0.445012		3495.38	0.232798		2990.17	0.362614
	3494.74	0.527572		3494.74	0.202683		2988.88	0.26208			3494.74	0.527572		3494.74	0.202683		2988.88	0.26208			3494.74	0.527572		3494.74	0.202683		2988.88	0.26208			3494.74	0.527572		3494.74	0.202683		2988.88	0.26208			2988.88	0.444724		3494.74	0.23287		2988.88	0.363452
	3494.1	0.527203		3494.1	0.202737		2987.59	0.26268			3494.1	0.527203		3494.1	0.202737		2987.59	0.26268			3494.1	0.527203		3494.1	0.202737		2987.59	0.26268			3494.1	0.527203		3494.1	0.202737		2987.59	0.26268			2987.59	0.444319		3494.1	0.232926		2987.59	0.364178
	3493.45	0.526772		3493.45	0.202833		2986.31	0.26341			3493.45	0.526772		3493.45	0.202833		2986.31	0.26341			3493.45	0.526772		3493.45	0.202833		2986.31	0.26341			3493.45	0.526772		3493.45	0.202833		2986.31	0.26341			2986.31	0.443825		3493.45	0.23297		2986.31	0.364663
	3492.81	0.526362		3492.81	0.202967		2985.02	0.26415			3492.81	0.526362		3492.81	0.202967		2985.02	0.26415			3492.81	0.526362		3492.81	0.202967		2985.02	0.26415			3492.81	0.526362		3492.81	0.202967		2985.02	0.26415			2985.02	0.443341		3492.81	0.233004		2985.02	0.364949
	3492.17	0.526027		3492.17	0.203117		2983.74	0.26478			3492.17	0.526027		3492.17	0.203117		2983.74	0.26478			3492.17	0.526027		3492.17	0.203117		2983.74	0.26478			3492.17	0.526027		3492.17	0.203117		2983.74	0.26478			2983.74	0.442974		3492.17	0.233044		2983.74	0.365293
	3491.53	0.525802		3491.53	0.20329		2982.45	0.26522			3491.53	0.525802		3491.53	0.20329		2982.45	0.26522			3491.53	0.525802		3491.53	0.20329		2982.45	0.26522			3491.53	0.525802		3491.53	0.20329		2982.45	0.26522			2982.45	0.442725		3491.53	0.233096		2982.45	0.365873
	3490.88	0.52568		3490.88	0.203463		2981.17	0.26543			3490.88	0.52568		3490.88	0.203463		2981.17	0.26543			3490.88	0.52568		3490.88	0.203463		2981.17	0.26543			3490.88	0.52568		3490.88	0.203463		2981.17	0.26543			2981.17	0.442495		3490.88	0.233174		2981.17	0.366572
	3490.24	0.525643		3490.24	0.203637		2979.88	0.26548			3490.24	0.525643		3490.24	0.203637		2979.88	0.26548			3490.24	0.525643		3490.24	0.203637		2979.88	0.26548			3490.24	0.525643		3490.24	0.203637		2979.88	0.26548			2979.88	0.442197		3490.24	0.233278		2979.88	0.367119
	3489.6	0.525667		3489.6	0.203803		2978.6	0.26559			3489.6	0.525667		3489.6	0.203803		2978.6	0.26559			3489.6	0.525667		3489.6	0.203803		2978.6	0.26559			3489.6	0.525667		3489.6	0.203803		2978.6	0.26559			2978.6	0.441822		3489.6	0.233406		2978.6	0.367455
	3488.96	0.525715		3488.96	0.203953		2977.31	0.26598			3488.96	0.525715		3488.96	0.203953		2977.31	0.26598			3488.96	0.525715		3488.96	0.203953		2977.31	0.26598			3488.96	0.525715		3488.96	0.203953		2977.31	0.26598			2977.31	0.441379		3488.96	0.233556		2977.31	0.367803
	3488.31	0.52576		3488.31	0.204093		2976.02	0.26663			3488.31	0.52576		3488.31	0.204093		2976.02	0.26663			3488.31	0.52576		3488.31	0.204093		2976.02	0.26663			3488.31	0.52576		3488.31	0.204093		2976.02	0.26663			2976.02	0.440849		3488.31	0.233716		2976.02	0.368346
	3487.67	0.525785		3487.67	0.204217		2974.74	0.26734			3487.67	0.525785		3487.67	0.204217		2974.74	0.26734			3487.67	0.525785		3487.67	0.204217		2974.74	0.26734			3487.67	0.525785		3487.67	0.204217		2974.74	0.26734			2974.74	0.44026		3487.67	0.233872		2974.74	0.368949
	3487.03	0.525802		3487.03	0.204337		2973.45	0.26797			3487.03	0.525802		3487.03	0.204337		2973.45	0.26797			3487.03	0.525802		3487.03	0.204337		2973.45	0.26797			3487.03	0.525802		3487.03	0.204337		2973.45	0.26797			2973.45	0.439715		3487.03	0.234022		2973.45	0.369403
	3486.38	0.525837		3486.38	0.204477		2972.17	0.26861			3486.38	0.525837		3486.38	0.204477		2972.17	0.26861			3486.38	0.525837		3486.38	0.204477		2972.17	0.26861			3486.38	0.525837		3486.38	0.204477		2972.17	0.26861			2972.17	0.439327		3486.38	0.23416		2972.17	0.369797
	3485.74	0.525903		3485.74	0.20464		2970.88	0.26939			3485.74	0.525903		3485.74	0.20464		2970.88	0.26939			3485.74	0.525903		3485.74	0.20464		2970.88	0.26939			3485.74	0.525903		3485.74	0.20464		2970.88	0.26939			2970.88	0.43907		3485.74	0.234282		2970.88	0.370452
	3485.1	0.526		3485.1	0.204847		2969.6	0.27029			3485.1	0.526		3485.1	0.204847		2969.6	0.27029			3485.1	0.526		3485.1	0.204847		2969.6	0.27029			3485.1	0.526		3485.1	0.204847		2969.6	0.27029			2969.6	0.438831		3485.1	0.234382		2969.6	0.371496
	3484.46	0.526085		3484.46	0.20509		2968.31	0.27117			3484.46	0.526085		3484.46	0.20509		2968.31	0.27117			3484.46	0.526085		3484.46	0.20509		2968.31	0.27117			3484.46	0.526085		3484.46	0.20509		2968.31	0.27117			2968.31	0.438551		3484.46	0.234466		2968.31	0.372691
	3483.81	0.526105		3483.81	0.20534		2967.03	0.27203			3483.81	0.526105		3483.81	0.20534		2967.03	0.27203			3483.81	0.526105		3483.81	0.20534		2967.03	0.27203			3483.81	0.526105		3483.81	0.20534		2967.03	0.27203			2967.03	0.438318		3483.81	0.234516		2967.03	0.373799
	3483.17	0.526015		3483.17	0.20558		2965.74	0.27309			3483.17	0.526015		3483.17	0.20558		2965.74	0.27309			3483.17	0.526015		3483.17	0.20558		2965.74	0.27309			3483.17	0.526015		3483.17	0.20558		2965.74	0.27309			2965.74	0.438256		3483.17	0.234538		2965.74	0.374904
	3482.53	0.525787		3482.53	0.205777		2964.46	0.27461			3482.53	0.525787		3482.53	0.205777		2964.46	0.27461			3482.53	0.525787		3482.53	0.205777		2964.46	0.27461			3482.53	0.525787		3482.53	0.205777		2964.46	0.27461			2964.46	0.438386		3482.53	0.234544		2964.46	0.376237
	3481.88	0.52544		3481.88	0.205917		2963.17	0.27657			3481.88	0.52544		3481.88	0.205917		2963.17	0.27657			3481.88	0.52544		3481.88	0.205917		2963.17	0.27657			3481.88	0.52544		3481.88	0.205917		2963.17	0.27657			2963.17	0.438639		3481.88	0.234538		2963.17	0.377815
	3481.24	0.525007		3481.24	0.205997		2961.88	0.27865			3481.24	0.525007		3481.24	0.205997		2961.88	0.27865			3481.24	0.525007		3481.24	0.205997		2961.88	0.27865			3481.24	0.525007		3481.24	0.205997		2961.88	0.27865			2961.88	0.438989		3481.24	0.23453		2961.88	0.379402
	3480.6	0.524575		3480.6	0.206033		2960.6	0.28051			3480.6	0.524575		3480.6	0.206033		2960.6	0.28051			3480.6	0.524575		3480.6	0.206033		2960.6	0.28051			3480.6	0.524575		3480.6	0.206033		2960.6	0.28051			2960.6	0.439495		3480.6	0.23453		2960.6	0.380809
	3479.96	0.524212		3479.96	0.206037		2959.31	0.282			3479.96	0.524212		3479.96	0.206037		2959.31	0.282			3479.96	0.524212		3479.96	0.206037		2959.31	0.282			3479.96	0.524212		3479.96	0.206037		2959.31	0.282			2959.31	0.440181		3479.96	0.234538		2959.31	0.382055
	3479.31	0.52398		3479.31	0.206043		2958.03	0.28307			3479.31	0.52398		3479.31	0.206043		2958.03	0.28307			3479.31	0.52398		3479.31	0.206043		2958.03	0.28307			3479.31	0.52398		3479.31	0.206043		2958.03	0.28307			2958.03	0.441001		3479.31	0.23458		2958.03	0.383178
	3478.67	0.52387		3478.67	0.206077		2956.74	0.28367			3478.67	0.52387		3478.67	0.206077		2956.74	0.28367			3478.67	0.52387		3478.67	0.206077		2956.74	0.28367			3478.67	0.52387		3478.67	0.206077		2956.74	0.28367			2956.74	0.441927		3478.67	0.234658		2956.74	0.384072
	3478.03	0.523848		3478.03	0.206153		2955.46	0.28379			3478.03	0.523848		3478.03	0.206153		2955.46	0.28379			3478.03	0.523848		3478.03	0.206153		2955.46	0.28379			3478.03	0.523848		3478.03	0.206153		2955.46	0.28379			2955.46	0.443005		3478.03	0.234782		2955.46	0.38458
	3477.39	0.523848		3477.39	0.206267		2954.17	0.28359			3477.39	0.523848		3477.39	0.206267		2954.17	0.28359			3477.39	0.523848		3477.39	0.206267		2954.17	0.28359			3477.39	0.523848		3477.39	0.206267		2954.17	0.28359			2954.17	0.444238		3477.39	0.234944		2954.17	0.384674
	3476.74	0.523825		3476.74	0.2064		2952.89	0.28325			3476.74	0.523825		3476.74	0.2064		2952.89	0.28325			3476.74	0.523825		3476.74	0.2064		2952.89	0.28325			3476.74	0.523825		3476.74	0.2064		2952.89	0.28325			2952.89	0.445495		3476.74	0.235128		2952.89	0.384445
	3476.1	0.523742		3476.1	0.206543		2951.6	0.28276			3476.1	0.523742		3476.1	0.206543		2951.6	0.28276			3476.1	0.523742		3476.1	0.206543		2951.6	0.28276			3476.1	0.523742		3476.1	0.206543		2951.6	0.28276			2951.6	0.446583		3476.1	0.235318		2951.6	0.383902
	3475.46	0.523602		3475.46	0.20666		2950.31	0.28207			3475.46	0.523602		3475.46	0.20666		2950.31	0.28207			3475.46	0.523602		3475.46	0.20666		2950.31	0.28207			3475.46	0.523602		3475.46	0.20666		2950.31	0.28207			2950.31	0.447425		3475.46	0.235516		2950.31	0.383034
	3474.81	0.523412		3474.81	0.206743		2949.03	0.28124			3474.81	0.523412		3474.81	0.206743		2949.03	0.28124			3474.81	0.523412		3474.81	0.206743		2949.03	0.28124			3474.81	0.523412		3474.81	0.206743		2949.03	0.28124			2949.03	0.448104		3474.81	0.235722		2949.03	0.382006
	3474.17	0.523203		3474.17	0.206807		2947.74	0.28051			3474.17	0.523203		3474.17	0.206807		2947.74	0.28051			3474.17	0.523203		3474.17	0.206807		2947.74	0.28051			3474.17	0.523203		3474.17	0.206807		2947.74	0.28051			2947.74	0.448719		3474.17	0.23594		2947.74	0.381116
	3473.53	0.522992		3473.53	0.206853		2946.46	0.28			3473.53	0.522992		3473.53	0.206853		2946.46	0.28			3473.53	0.522992		3473.53	0.206853		2946.46	0.28			3473.53	0.522992		3473.53	0.206853		2946.46	0.28			2946.46	0.449262		3473.53	0.23617		2946.46	0.380531
	3472.89	0.522792		3472.89	0.20692		2945.17	0.27959			3472.89	0.522792		3472.89	0.20692		2945.17	0.27959			3472.89	0.522792		3472.89	0.20692		2945.17	0.27959			3472.89	0.522792		3472.89	0.20692		2945.17	0.27959			2945.17	0.44963		3472.89	0.236406		2945.17	0.380155
	3472.24	0.52259		3472.24	0.207013		2943.89	0.27915			3472.24	0.52259		3472.24	0.207013		2943.89	0.27915			3472.24	0.52259		3472.24	0.207013		2943.89	0.27915			3472.24	0.52259		3472.24	0.207013		2943.89	0.27915			2943.89	0.449758		3472.24	0.236616		2943.89	0.379849
	3471.6	0.522382		3471.6	0.207147		2942.6	0.27883			3471.6	0.522382		3471.6	0.207147		2942.6	0.27883			3471.6	0.522382		3471.6	0.207147		2942.6	0.27883			3471.6	0.522382		3471.6	0.207147		2942.6	0.27883			2942.6	0.449676		3471.6	0.23678		2942.6	0.379646
	3470.96	0.522175		3470.96	0.207293		2941.32	0.27885			3470.96	0.522175		3470.96	0.207293		2941.32	0.27885			3470.96	0.522175		3470.96	0.207293		2941.32	0.27885			3470.96	0.522175		3470.96	0.207293		2941.32	0.27885			2941.32	0.449494		3470.96	0.236894		2941.32	0.37964
	3470.32	0.521995		3470.32	0.207447		2940.03	0.27914			3470.32	0.521995		3470.32	0.207447		2940.03	0.27914			3470.32	0.521995		3470.32	0.207447		2940.03	0.27914			3470.32	0.521995		3470.32	0.207447		2940.03	0.27914			2940.03	0.449331		3470.32	0.236972		2940.03	0.379761
	3469.67	0.521887		3469.67	0.20758		2938.74	0.27947			3469.67	0.521887		3469.67	0.20758		2938.74	0.27947			3469.67	0.521887		3469.67	0.20758		2938.74	0.27947			3469.67	0.521887		3469.67	0.20758		2938.74	0.27947			2938.74	0.44928		3469.67	0.237032		2938.74	0.379878
	3469.03	0.521875		3469.03	0.207697		2937.46	0.27978			3469.03	0.521875		3469.03	0.207697		2937.46	0.27978			3469.03	0.521875		3469.03	0.207697		2937.46	0.27978			3469.03	0.521875		3469.03	0.207697		2937.46	0.27978			2937.46	0.449365		3469.03	0.237102		2937.46	0.380012
	3468.39	0.521975		3468.39	0.207817		2936.17	0.28023			3468.39	0.521975		3468.39	0.207817		2936.17	0.28023			3468.39	0.521975		3468.39	0.207817		2936.17	0.28023			3468.39	0.521975		3468.39	0.207817		2936.17	0.28023			2936.17	0.449529		3468.39	0.2372		2936.17	0.380344
	3467.74	0.522162		3467.74	0.207963		2934.89	0.28083			3467.74	0.522162		3467.74	0.207963		2934.89	0.28083			3467.74	0.522162		3467.74	0.207963		2934.89	0.28083			3467.74	0.522162		3467.74	0.207963		2934.89	0.28083			2934.89	0.449678		3467.74	0.237338		2934.89	0.380941
	3467.1	0.522393		3467.1	0.208147		2933.6	0.28132			3467.1	0.522393		3467.1	0.208147		2933.6	0.28132			3467.1	0.522393		3467.1	0.208147		2933.6	0.28132			3467.1	0.522393		3467.1	0.208147		2933.6	0.28132			2933.6	0.44978		3467.1	0.237504		2933.6	0.381566
	3466.46	0.522605		3466.46	0.20836		2932.32	0.28158			3466.46	0.522605		3466.46	0.20836		2932.32	0.28158			3466.46	0.522605		3466.46	0.20836		2932.32	0.28158			3466.46	0.522605		3466.46	0.20836		2932.32	0.28158			2932.32	0.449902		3466.46	0.237692		2932.32	0.381947
	3465.82	0.522742		3465.82	0.20859		2931.03	0.28184			3465.82	0.522742		3465.82	0.20859		2931.03	0.28184			3465.82	0.522742		3465.82	0.20859		2931.03	0.28184			3465.82	0.522742		3465.82	0.20859		2931.03	0.28184			2931.03	0.450109		3465.82	0.237872		2931.03	0.382101
	3465.17	0.522783		3465.17	0.208807		2929.75	0.28242			3465.17	0.522783		3465.17	0.208807		2929.75	0.28242			3465.17	0.522783		3465.17	0.208807		2929.75	0.28242			3465.17	0.522783		3465.17	0.208807		2929.75	0.28242			2929.75	0.450375		3465.17	0.238028		2929.75	0.382305
	3464.53	0.522728		3464.53	0.208993		2928.46	0.28319			3464.53	0.522728		3464.53	0.208993		2928.46	0.28319			3464.53	0.522728		3464.53	0.208993		2928.46	0.28319			3464.53	0.522728		3464.53	0.208993		2928.46	0.28319			2928.46	0.450606		3464.53	0.238154		2928.46	0.382708
	3463.89	0.522625		3463.89	0.209137		2927.17	0.2837			3463.89	0.522625		3463.89	0.209137		2927.17	0.2837			3463.89	0.522625		3463.89	0.209137		2927.17	0.2837			3463.89	0.522625		3463.89	0.209137		2927.17	0.2837			2927.17	0.450753		3463.89	0.238242		2927.17	0.383122
	3463.24	0.5225		3463.24	0.20923		2925.89	0.28359			3463.24	0.5225		3463.24	0.20923		2925.89	0.28359			3463.24	0.5225		3463.24	0.20923		2925.89	0.28359			3463.24	0.5225		3463.24	0.20923		2925.89	0.28359			2925.89	0.45085		3463.24	0.238304		2925.89	0.383292
	3462.6	0.522377		3462.6	0.209297		2924.6	0.28301			3462.6	0.522377		3462.6	0.209297		2924.6	0.28301			3462.6	0.522377		3462.6	0.209297		2924.6	0.28301			3462.6	0.522377		3462.6	0.209297		2924.6	0.28301			2924.6	0.450958		3462.6	0.238344		2924.6	0.383188
	3461.96	0.52226		3461.96	0.209363		2923.32	0.28231			3461.96	0.52226		3461.96	0.209363		2923.32	0.28231			3461.96	0.52226		3461.96	0.209363		2923.32	0.28231			3461.96	0.52226		3461.96	0.209363		2923.32	0.28231			2923.32	0.451099		3461.96	0.23837		2923.32	0.382944
	3461.32	0.52214		3461.32	0.20945		2922.03	0.28168			3461.32	0.52214		3461.32	0.20945		2922.03	0.28168			3461.32	0.52214		3461.32	0.20945		2922.03	0.28168			3461.32	0.52214		3461.32	0.20945		2922.03	0.28168			2922.03	0.451272		3461.32	0.238396		2922.03	0.382612
	3460.67	0.52202		3460.67	0.209583		2920.75	0.28106			3460.67	0.52202		3460.67	0.209583		2920.75	0.28106			3460.67	0.52202		3460.67	0.209583		2920.75	0.28106			3460.67	0.52202		3460.67	0.209583		2920.75	0.28106			2920.75	0.451471		3460.67	0.23844		2920.75	0.38212
	3460.03	0.521913		3460.03	0.209763		2919.46	0.28046			3460.03	0.521913		3460.03	0.209763		2919.46	0.28046			3460.03	0.521913		3460.03	0.209763		2919.46	0.28046			3460.03	0.521913		3460.03	0.209763		2919.46	0.28046			2919.46	0.451661		3460.03	0.238516		2919.46	0.381491
	3459.39	0.52184		3459.39	0.20998		2918.18	0.28008			3459.39	0.52184		3459.39	0.20998		2918.18	0.28008			3459.39	0.52184		3459.39	0.20998		2918.18	0.28008			3459.39	0.52184		3459.39	0.20998		2918.18	0.28008			2918.18	0.451753		3459.39	0.238636		2918.18	0.380897
	3458.75	0.521802		3458.75	0.210213		2916.89	0.28001			3458.75	0.521802		3458.75	0.210213		2916.89	0.28001			3458.75	0.521802		3458.75	0.210213		2916.89	0.28001			3458.75	0.521802		3458.75	0.210213		2916.89	0.28001			2916.89	0.451651		3458.75	0.238788		2916.89	0.380496
	3458.1	0.52182		3458.1	0.210443		2915.6	0.28005			3458.1	0.52182		3458.1	0.210443		2915.6	0.28005			3458.1	0.52182		3458.1	0.210443		2915.6	0.28005			3458.1	0.52182		3458.1	0.210443		2915.6	0.28005			2915.6	0.451344		3458.1	0.23895		2915.6	0.380251
	3457.46	0.521883		3457.46	0.210647		2914.32	0.27994			3457.46	0.521883		3457.46	0.210647		2914.32	0.27994			3457.46	0.521883		3457.46	0.210647		2914.32	0.27994			3457.46	0.521883		3457.46	0.210647		2914.32	0.27994			2914.32	0.450976		3457.46	0.239082		2914.32	0.38004
	3456.82	0.521987		3456.82	0.210813		2913.03	0.27967			3456.82	0.521987		3456.82	0.210813		2913.03	0.27967			3456.82	0.521987		3456.82	0.210813		2913.03	0.27967			3456.82	0.521987		3456.82	0.210813		2913.03	0.27967			2913.03	0.450753		3456.82	0.239158		2913.03	0.379881
	3456.17	0.5221		3456.17	0.210933		2911.75	0.27953			3456.17	0.5221		3456.17	0.210933		2911.75	0.27953			3456.17	0.5221		3456.17	0.210933		2911.75	0.27953			3456.17	0.5221		3456.17	0.210933		2911.75	0.27953			2911.75	0.450788		3456.17	0.239172		2911.75	0.379909
	3455.53	0.522168		3455.53	0.211027		2910.46	0.27969			3455.53	0.522168		3455.53	0.211027		2910.46	0.27969			3455.53	0.522168		3455.53	0.211027		2910.46	0.27969			3455.53	0.522168		3455.53	0.211027		2910.46	0.27969			2910.46	0.450983		3455.53	0.239134		2910.46	0.380107
	3454.89	0.52216		3454.89	0.2111		2909.18	0.28004			3454.89	0.52216		3454.89	0.2111		2909.18	0.28004			3454.89	0.52216		3454.89	0.2111		2909.18	0.28004			3454.89	0.52216		3454.89	0.2111		2909.18	0.28004			2909.18	0.45113		3454.89	0.239078		2909.18	0.380267
	3454.25	0.522085		3454.25	0.211167		2907.89	0.28042			3454.25	0.522085		3454.25	0.211167		2907.89	0.28042			3454.25	0.522085		3454.25	0.211167		2907.89	0.28042			3454.25	0.522085		3454.25	0.211167		2907.89	0.28042			2907.89	0.451082		3454.25	0.239036		2907.89	0.380271
	3453.6	0.521962		3453.6	0.211247		2906.61	0.28076			3453.6	0.521962		3453.6	0.211247		2906.61	0.28076			3453.6	0.521962		3453.6	0.211247		2906.61	0.28076			3453.6	0.521962		3453.6	0.211247		2906.61	0.28076			2906.61	0.450862		3453.6	0.239038		2906.61	0.380264
	3452.96	0.521827		3452.96	0.211343		2905.32	0.28105			3452.96	0.521827		3452.96	0.211343		2905.32	0.28105			3452.96	0.521827		3452.96	0.211343		2905.32	0.28105			3452.96	0.521827		3452.96	0.211343		2905.32	0.28105			2905.32	0.450612		3452.96	0.239102		2905.32	0.38038
	3452.32	0.521697		3452.32	0.211467		2904.03	0.28129			3452.32	0.521697		3452.32	0.211467		2904.03	0.28129			3452.32	0.521697		3452.32	0.211467		2904.03	0.28129			3452.32	0.521697		3452.32	0.211467		2904.03	0.28129			2904.03	0.450434		3452.32	0.23922		2904.03	0.380497
	3451.67	0.521565		3451.67	0.21161		2902.75	0.2815			3451.67	0.521565		3451.67	0.21161		2902.75	0.2815			3451.67	0.521565		3451.67	0.21161		2902.75	0.2815			3451.67	0.521565		3451.67	0.21161		2902.75	0.2815			2902.75	0.450366		3451.67	0.239392		2902.75	0.380469
	3451.03	0.52144		3451.03	0.211743		2901.46	0.2818			3451.03	0.52144		3451.03	0.211743		2901.46	0.2818			3451.03	0.52144		3451.03	0.211743		2901.46	0.2818			3451.03	0.52144		3451.03	0.211743		2901.46	0.2818			2901.46	0.450396		3451.03	0.239604		2901.46	0.380427
	3450.39	0.521312		3450.39	0.21186		2900.18	0.28232			3450.39	0.521312		3450.39	0.21186		2900.18	0.28232			3450.39	0.521312		3450.39	0.21186		2900.18	0.28232			3450.39	0.521312		3450.39	0.21186		2900.18	0.28232			2900.18	0.450482		3450.39	0.239832		2900.18	0.38066
	3449.75	0.521182		3449.75	0.211947		2898.89	0.28305			3449.75	0.521182		3449.75	0.211947		2898.89	0.28305			3449.75	0.521182		3449.75	0.211947		2898.89	0.28305			3449.75	0.521182		3449.75	0.211947		2898.89	0.28305			2898.89	0.45053		3449.75	0.240066		2898.89	0.381189
	3449.1	0.521033		3449.1	0.21201		2897.61	0.28378			3449.1	0.521033		3449.1	0.21201		2897.61	0.28378			3449.1	0.521033		3449.1	0.21201		2897.61	0.28378			3449.1	0.521033		3449.1	0.21201		2897.61	0.28378			2897.61	0.450439		3449.1	0.240284		2897.61	0.381746
	3448.46	0.520853		3448.46	0.212073		2896.32	0.28436			3448.46	0.520853		3448.46	0.212073		2896.32	0.28436			3448.46	0.520853		3448.46	0.212073		2896.32	0.28436			3448.46	0.520853		3448.46	0.212073		2896.32	0.28436			2896.32	0.450218		3448.46	0.240478		2896.32	0.382167
	3447.82	0.520645		3447.82	0.212147		2895.04	0.28483			3447.82	0.520645		3447.82	0.212147		2895.04	0.28483			3447.82	0.520645		3447.82	0.212147		2895.04	0.28483			3447.82	0.520645		3447.82	0.212147		2895.04	0.28483			2895.04	0.449983		3447.82	0.240636		2895.04	0.38258
	3447.18	0.520428		3447.18	0.212247		2893.75	0.28543			3447.18	0.520428		3447.18	0.212247		2893.75	0.28543			3447.18	0.520428		3447.18	0.212247		2893.75	0.28543			3447.18	0.520428		3447.18	0.212247		2893.75	0.28543			2893.75	0.449833		3447.18	0.240752		2893.75	0.383154
	3446.53	0.520212		3446.53	0.212373		2892.46	0.28623			3446.53	0.520212		3446.53	0.212373		2892.46	0.28623			3446.53	0.520212		3446.53	0.212373		2892.46	0.28623			3446.53	0.520212		3446.53	0.212373		2892.46	0.28623			2892.46	0.449746		3446.53	0.240822		2892.46	0.3838
	3445.89	0.520022		3445.89	0.212517		2891.18	0.287			3445.89	0.520022		3445.89	0.212517		2891.18	0.287			3445.89	0.520022		3445.89	0.212517		2891.18	0.287			3445.89	0.520022		3445.89	0.212517		2891.18	0.287			2891.18	0.449618		3445.89	0.240858		2891.18	0.384307
	3445.25	0.519875		3445.25	0.212663		2889.89	0.28747			3445.25	0.519875		3445.25	0.212663		2889.89	0.28747			3445.25	0.519875		3445.25	0.212663		2889.89	0.28747			3445.25	0.519875		3445.25	0.212663		2889.89	0.28747			2889.89	0.449416		3445.25	0.240854		2889.89	0.38465
	3444.6	0.519783		3444.6	0.2128		2888.61	0.28758			3444.6	0.519783		3444.6	0.2128		2888.61	0.28758			3444.6	0.519783		3444.6	0.2128		2888.61	0.28758			3444.6	0.519783		3444.6	0.2128		2888.61	0.28758			2888.61	0.449228		3444.6	0.240812		2888.61	0.384948
	3443.96	0.519748		3443.96	0.212937		2887.32	0.28743			3443.96	0.519748		3443.96	0.212937		2887.32	0.28743			3443.96	0.519748		3443.96	0.212937		2887.32	0.28743			3443.96	0.519748		3443.96	0.212937		2887.32	0.28743			2887.32	0.449151		3443.96	0.240746		2887.32	0.385135
	3443.32	0.519755		3443.32	0.213073		2886.04	0.28701			3443.32	0.519755		3443.32	0.213073		2886.04	0.28701			3443.32	0.519755		3443.32	0.213073		2886.04	0.28701			3443.32	0.519755		3443.32	0.213073		2886.04	0.28701			2886.04	0.449196		3443.32	0.240672		2886.04	0.384915
	3442.68	0.519787		3442.68	0.213213		2884.75	0.28626			3442.68	0.519787		3442.68	0.213213		2884.75	0.28626			3442.68	0.519787		3442.68	0.213213		2884.75	0.28626			3442.68	0.519787		3442.68	0.213213		2884.75	0.28626			2884.75	0.449289		3442.68	0.240622		2884.75	0.384134
	3442.03	0.519818		3442.03	0.21336		2883.47	0.28528			3442.03	0.519818		3442.03	0.21336		2883.47	0.28528			3442.03	0.519818		3442.03	0.21336		2883.47	0.28528			3442.03	0.519818		3442.03	0.21336		2883.47	0.28528			2883.47	0.449335		3442.03	0.240624		2883.47	0.383065
	3441.39	0.519848		3441.39	0.213507		2882.18	0.28435			3441.39	0.519848		3441.39	0.213507		2882.18	0.28435			3441.39	0.519848		3441.39	0.213507		2882.18	0.28435			3441.39	0.519848		3441.39	0.213507		2882.18	0.28435			2882.18	0.449281		3441.39	0.240702		2882.18	0.382096
	3440.75	0.519865		3440.75	0.213627		2880.89	0.28368			3440.75	0.519865		3440.75	0.213627		2880.89	0.28368			3440.75	0.519865		3440.75	0.213627		2880.89	0.28368			3440.75	0.519865		3440.75	0.213627		2880.89	0.28368			2880.89	0.449068		3440.75	0.240844		2880.89	0.381342
	3440.1	0.519883		3440.1	0.213717		2879.61	0.28327			3440.1	0.519883		3440.1	0.213717		2879.61	0.28327			3440.1	0.519883		3440.1	0.213717		2879.61	0.28327			3440.1	0.519883		3440.1	0.213717		2879.61	0.28327			2879.61	0.448667		3440.1	0.241022		2879.61	0.380682
	3439.46	0.519895		3439.46	0.213757		2878.32	0.28303			3439.46	0.519895		3439.46	0.213757		2878.32	0.28303			3439.46	0.519895		3439.46	0.213757		2878.32	0.28303			3439.46	0.519895		3439.46	0.213757		2878.32	0.28303			2878.32	0.448113		3439.46	0.241202		2878.32	0.380087
	3438.82	0.519887		3438.82	0.213753		2877.04	0.28288			3438.82	0.519887		3438.82	0.213753		2877.04	0.28288			3438.82	0.519887		3438.82	0.213753		2877.04	0.28288			3438.82	0.519887		3438.82	0.213753		2877.04	0.28288			2877.04	0.447504		3438.82	0.241348		2877.04	0.379714
	3438.18	0.51986		3438.18	0.213713		2875.75	0.28276			3438.18	0.51986		3438.18	0.213713		2875.75	0.28276			3438.18	0.51986		3438.18	0.213713		2875.75	0.28276			3438.18	0.51986		3438.18	0.213713		2875.75	0.28276			2875.75	0.446948		3438.18	0.241452		2875.75	0.379623
	3437.53	0.519827		3437.53	0.213663		2874.47	0.28262			3437.53	0.519827		3437.53	0.213663		2874.47	0.28262			3437.53	0.519827		3437.53	0.213663		2874.47	0.28262			3437.53	0.519827		3437.53	0.213663		2874.47	0.28262			2874.47	0.446512		3437.53	0.24152		2874.47	0.379635
	3436.89	0.519792		3436.89	0.21361		2873.18	0.28253			3436.89	0.519792		3436.89	0.21361		2873.18	0.28253			3436.89	0.519792		3436.89	0.21361		2873.18	0.28253			3436.89	0.519792		3436.89	0.21361		2873.18	0.28253			2873.18	0.446221		3436.89	0.241562		2873.18	0.379548
	3436.25	0.519775		3436.25	0.213573		2871.9	0.28266			3436.25	0.519775		3436.25	0.213573		2871.9	0.28266			3436.25	0.519775		3436.25	0.213573		2871.9	0.28266			3436.25	0.519775		3436.25	0.213573		2871.9	0.28266			2871.9	0.446084		3436.25	0.241592		2871.9	0.379403
	3435.61	0.51977		3435.61	0.213543		2870.61	0.28309			3435.61	0.51977		3435.61	0.213543		2870.61	0.28309			3435.61	0.51977		3435.61	0.213543		2870.61	0.28309			3435.61	0.51977		3435.61	0.213543		2870.61	0.28309			2870.61	0.446063		3435.61	0.24161		2870.61	0.379407
	3434.96	0.51976		3434.96	0.21351		2869.33	0.28366			3434.96	0.51976		3434.96	0.21351		2869.33	0.28366			3434.96	0.51976		3434.96	0.21351		2869.33	0.28366			3434.96	0.51976		3434.96	0.21351		2869.33	0.28366			2869.33	0.446072		3434.96	0.24162		2869.33	0.379604
	3434.32	0.519735		3434.32	0.213473		2868.04	0.28403			3434.32	0.519735		3434.32	0.213473		2868.04	0.28403			3434.32	0.519735		3434.32	0.213473		2868.04	0.28403			3434.32	0.519735		3434.32	0.213473		2868.04	0.28403			2868.04	0.446026		3434.32	0.241624		2868.04	0.379822
	3433.68	0.519702		3433.68	0.213437		2866.75	0.28398			3433.68	0.519702		3433.68	0.213437		2866.75	0.28398			3433.68	0.519702		3433.68	0.213437		2866.75	0.28398			3433.68	0.519702		3433.68	0.213437		2866.75	0.28398			2866.75	0.445939		3433.68	0.241636		2866.75	0.379963
	3433.03	0.51967		3433.03	0.21343		2865.47	0.28361			3433.03	0.51967		3433.03	0.21343		2865.47	0.28361			3433.03	0.51967		3433.03	0.21343		2865.47	0.28361			3433.03	0.51967		3433.03	0.21343		2865.47	0.28361			2865.47	0.445905		3433.03	0.241662		2865.47	0.380133
	3432.39	0.51965		3432.39	0.21349		2864.18	0.28315			3432.39	0.51965		3432.39	0.21349		2864.18	0.28315			3432.39	0.51965		3432.39	0.21349		2864.18	0.28315			3432.39	0.51965		3432.39	0.21349		2864.18	0.28315			2864.18	0.445964		3432.39	0.241706		2864.18	0.380437
	3431.75	0.519652		3431.75	0.21365		2862.9	0.28277			3431.75	0.519652		3431.75	0.21365		2862.9	0.28277			3431.75	0.519652		3431.75	0.21365		2862.9	0.28277			3431.75	0.519652		3431.75	0.21365		2862.9	0.28277			2862.9	0.446059		3431.75	0.241774		2862.9	0.380769
	3431.11	0.51967		3431.11	0.213923		2861.61	0.2826			3431.11	0.51967		3431.11	0.213923		2861.61	0.2826			3431.11	0.51967		3431.11	0.213923		2861.61	0.2826			3431.11	0.51967		3431.11	0.213923		2861.61	0.2826			2861.61	0.446092		3431.11	0.241856		2861.61	0.380949
	3430.46	0.519715		3430.46	0.214273		2860.33	0.28271			3430.46	0.519715		3430.46	0.214273		2860.33	0.28271			3430.46	0.519715		3430.46	0.214273		2860.33	0.28271			3430.46	0.519715		3430.46	0.214273		2860.33	0.28271			2860.33	0.446025		3430.46	0.241936		2860.33	0.380996
	3429.82	0.519785		3429.82	0.214657		2859.04	0.2831			3429.82	0.519785		3429.82	0.214657		2859.04	0.2831			3429.82	0.519785		3429.82	0.214657		2859.04	0.2831			3429.82	0.519785		3429.82	0.214657		2859.04	0.2831			2859.04	0.445887		3429.82	0.242006		2859.04	0.381037
	3429.18	0.519887		3429.18	0.215023		2857.76	0.2836			3429.18	0.519887		3429.18	0.215023		2857.76	0.2836			3429.18	0.519887		3429.18	0.215023		2857.76	0.2836			3429.18	0.519887		3429.18	0.215023		2857.76	0.2836			2857.76	0.445725		3429.18	0.24206		2857.76	0.381078
	3428.53	0.520018		3428.53	0.215333		2856.47	0.28396			3428.53	0.520018		3428.53	0.215333		2856.47	0.28396			3428.53	0.520018		3428.53	0.215333		2856.47	0.28396			3428.53	0.520018		3428.53	0.215333		2856.47	0.28396			2856.47	0.445551		3428.53	0.242104		2856.47	0.380946
	3427.89	0.520173		3427.89	0.21557		2855.18	0.28412			3427.89	0.520173		3427.89	0.21557		2855.18	0.28412			3427.89	0.520173		3427.89	0.21557		2855.18	0.28412			3427.89	0.520173		3427.89	0.21557		2855.18	0.28412			2855.18	0.445389		3427.89	0.242138		2855.18	0.380607
	3427.25	0.520342		3427.25	0.215713		2853.9	0.28417			3427.25	0.520342		3427.25	0.215713		2853.9	0.28417			3427.25	0.520342		3427.25	0.215713		2853.9	0.28417			3427.25	0.520342		3427.25	0.215713		2853.9	0.28417			2853.9	0.445238		3427.25	0.24216		2853.9	0.380247
	3426.61	0.520508		3426.61	0.215783		2852.61	0.28422			3426.61	0.520508		3426.61	0.215783		2852.61	0.28422			3426.61	0.520508		3426.61	0.215783		2852.61	0.28422			3426.61	0.520508		3426.61	0.215783		2852.61	0.28422			2852.61	0.445059		3426.61	0.242172		2852.61	0.380091
	3425.96	0.520635		3425.96	0.215797		2851.33	0.2842			3425.96	0.520635		3425.96	0.215797		2851.33	0.2842			3425.96	0.520635		3425.96	0.215797		2851.33	0.2842			3425.96	0.520635		3425.96	0.215797		2851.33	0.2842			2851.33	0.444787		3425.96	0.242158		2851.33	0.380096
	3425.32	0.520693		3425.32	0.215773		2850.04	0.284			3425.32	0.520693		3425.32	0.215773		2850.04	0.284			3425.32	0.520693		3425.32	0.215773		2850.04	0.284			3425.32	0.520693		3425.32	0.215773		2850.04	0.284			2850.04	0.44441		3425.32	0.24213		2850.04	0.380033
	3424.68	0.52064		3424.68	0.215737		2848.76	0.28361			3424.68	0.52064		3424.68	0.215737		2848.76	0.28361			3424.68	0.52064		3424.68	0.215737		2848.76	0.28361			3424.68	0.52064		3424.68	0.215737		2848.76	0.28361			2848.76	0.444007		3424.68	0.24209		2848.76	0.379811
	3424.04	0.520457		3424.04	0.215703		2847.47	0.28323			3424.04	0.520457		3424.04	0.215703		2847.47	0.28323			3424.04	0.520457		3424.04	0.215703		2847.47	0.28323			3424.04	0.520457		3424.04	0.215703		2847.47	0.28323			2847.47	0.443686		3424.04	0.242052		2847.47	0.379568
	3423.39	0.52016		3423.39	0.215673		2846.19	0.28298			3423.39	0.52016		3423.39	0.215673		2846.19	0.28298			3423.39	0.52016		3423.39	0.215673		2846.19	0.28298			3423.39	0.52016		3423.39	0.215673		2846.19	0.28298			2846.19	0.443462		3423.39	0.24202		2846.19	0.379399
	3422.75	0.519802		3422.75	0.215653		2844.9	0.28283			3422.75	0.519802		3422.75	0.215653		2844.9	0.28283			3422.75	0.519802		3422.75	0.215653		2844.9	0.28283			3422.75	0.519802		3422.75	0.215653		2844.9	0.28283			2844.9	0.443261		3422.75	0.24201		2844.9	0.379176
	3422.11	0.519437		3422.11	0.21565		2843.61	0.2827			3422.11	0.519437		3422.11	0.21565		2843.61	0.2827			3422.11	0.519437		3422.11	0.21565		2843.61	0.2827			3422.11	0.519437		3422.11	0.21565		2843.61	0.2827			2843.61	0.443022		3422.11	0.242012		2843.61	0.378802
	3421.46	0.519135		3421.46	0.215667		2842.33	0.28265			3421.46	0.519135		3421.46	0.215667		2842.33	0.28265			3421.46	0.519135		3421.46	0.215667		2842.33	0.28265			3421.46	0.519135		3421.46	0.215667		2842.33	0.28265			2842.33	0.44277		3421.46	0.242038		2842.33	0.378428
	3420.82	0.518915		3420.82	0.215703		2841.04	0.2827			3420.82	0.518915		3420.82	0.215703		2841.04	0.2827			3420.82	0.518915		3420.82	0.215703		2841.04	0.2827			3420.82	0.518915		3420.82	0.215703		2841.04	0.2827			2841.04	0.442596		3420.82	0.242082		2841.04	0.378278
	3420.18	0.51879		3420.18	0.215743		2839.76	0.28281			3420.18	0.51879		3420.18	0.215743		2839.76	0.28281			3420.18	0.51879		3420.18	0.215743		2839.76	0.28281			3420.18	0.51879		3420.18	0.215743		2839.76	0.28281			2839.76	0.442555		3420.18	0.242156		2839.76	0.378275
	3419.54	0.51874		3419.54	0.215777		2838.47	0.28286			3419.54	0.51874		3419.54	0.215777		2838.47	0.28286			3419.54	0.51874		3419.54	0.215777		2838.47	0.28286			3419.54	0.51874		3419.54	0.215777		2838.47	0.28286			2838.47	0.442609		3419.54	0.242258		2838.47	0.378113
	3418.89	0.518747		3418.89	0.21581		2837.19	0.28287			3418.89	0.518747		3418.89	0.21581		2837.19	0.28287			3418.89	0.518747		3418.89	0.21581		2837.19	0.28287			3418.89	0.518747		3418.89	0.21581		2837.19	0.28287			2837.19	0.442672		3418.89	0.24238		2837.19	0.37767
	3418.25	0.518805		3418.25	0.215837		2835.9	0.28295			3418.25	0.518805		3418.25	0.215837		2835.9	0.28295			3418.25	0.518805		3418.25	0.215837		2835.9	0.28295			3418.25	0.518805		3418.25	0.215837		2835.9	0.28295			2835.9	0.442679		3418.25	0.242522		2835.9	0.377163
	3417.61	0.518907		3417.61	0.215853		2834.62	0.28301			3417.61	0.518907		3417.61	0.215853		2834.62	0.28301			3417.61	0.518907		3417.61	0.215853		2834.62	0.28301			3417.61	0.518907		3417.61	0.215853		2834.62	0.28301			2834.62	0.442615		3417.61	0.242664		2834.62	0.376812
	3416.97	0.519055		3416.97	0.21586		2833.33	0.28287			3416.97	0.519055		3416.97	0.21586		2833.33	0.28287			3416.97	0.519055		3416.97	0.21586		2833.33	0.28287			3416.97	0.519055		3416.97	0.21586		2833.33	0.28287			2833.33	0.442505		3416.97	0.242794		2833.33	0.376552
	3416.32	0.519247		3416.32	0.21585		2832.04	0.28249			3416.32	0.519247		3416.32	0.21585		2832.04	0.28249			3416.32	0.519247		3416.32	0.21585		2832.04	0.28249			3416.32	0.519247		3416.32	0.21585		2832.04	0.28249			2832.04	0.442391		3416.32	0.242896		2832.04	0.376203
	3415.68	0.519473		3415.68	0.21583		2830.76	0.28216			3415.68	0.519473		3415.68	0.21583		2830.76	0.28216			3415.68	0.519473		3415.68	0.21583		2830.76	0.28216			3415.68	0.519473		3415.68	0.21583		2830.76	0.28216			2830.76	0.442309		3415.68	0.242966		2830.76	0.375797
	3415.04	0.519728		3415.04	0.21581		2829.47	0.28213			3415.04	0.519728		3415.04	0.21581		2829.47	0.28213			3415.04	0.519728		3415.04	0.21581		2829.47	0.28213			3415.04	0.519728		3415.04	0.21581		2829.47	0.28213			2829.47	0.442279		3415.04	0.243		2829.47	0.375526
	3414.39	0.519985		3414.39	0.215807		2828.19	0.2823			3414.39	0.519985		3414.39	0.215807		2828.19	0.2823			3414.39	0.519985		3414.39	0.215807		2828.19	0.2823			3414.39	0.519985		3414.39	0.215807		2828.19	0.2823			2828.19	0.442256		3414.39	0.243014		2828.19	0.375419
	3413.75	0.520225		3413.75	0.215833		2826.9	0.28234			3413.75	0.520225		3413.75	0.215833		2826.9	0.28234			3413.75	0.520225		3413.75	0.215833		2826.9	0.28234			3413.75	0.520225		3413.75	0.215833		2826.9	0.28234			2826.9	0.442134		3413.75	0.243026		2826.9	0.375298
	3413.11	0.52041		3413.11	0.21591		2825.62	0.2821			3413.11	0.52041		3413.11	0.21591		2825.62	0.2821			3413.11	0.52041		3413.11	0.21591		2825.62	0.2821			3413.11	0.52041		3413.11	0.21591		2825.62	0.2821			2825.62	0.441827		3413.11	0.243056		2825.62	0.375089
	3412.47	0.520517		3412.47	0.21604		2824.33	0.28178			3412.47	0.520517		3412.47	0.21604		2824.33	0.28178			3412.47	0.520517		3412.47	0.21604		2824.33	0.28178			3412.47	0.520517		3412.47	0.21604		2824.33	0.28178			2824.33	0.441356		3412.47	0.24311		2824.33	0.374977
	3411.82	0.520535		3411.82	0.216217		2823.05	0.28162			3411.82	0.520535		3411.82	0.216217		2823.05	0.28162			3411.82	0.520535		3411.82	0.216217		2823.05	0.28162			3411.82	0.520535		3411.82	0.216217		2823.05	0.28162			2823.05	0.440842		3411.82	0.243172		2823.05	0.375092
	3411.18	0.520467		3411.18	0.216407		2821.76	0.2816			3411.18	0.520467		3411.18	0.216407		2821.76	0.2816			3411.18	0.520467		3411.18	0.216407		2821.76	0.2816			3411.18	0.520467		3411.18	0.216407		2821.76	0.2816			2821.76	0.440385		3411.18	0.243224		2821.76	0.375228
	3410.54	0.52032		3410.54	0.216573		2820.47	0.28158			3410.54	0.52032		3410.54	0.216573		2820.47	0.28158			3410.54	0.52032		3410.54	0.216573		2820.47	0.28158			3410.54	0.52032		3410.54	0.216573		2820.47	0.28158			2820.47	0.439989		3410.54	0.243234		2820.47	0.3751
	3409.89	0.520112		3409.89	0.21669		2819.19	0.28161			3409.89	0.520112		3409.89	0.21669		2819.19	0.28161			3409.89	0.520112		3409.89	0.21669		2819.19	0.28161			3409.89	0.520112		3409.89	0.21669		2819.19	0.28161			2819.19	0.439608		3409.89	0.243198		2819.19	0.374723
	3409.25	0.51986		3409.25	0.21674		2817.9	0.28187			3409.25	0.51986		3409.25	0.21674		2817.9	0.28187			3409.25	0.51986		3409.25	0.21674		2817.9	0.28187			3409.25	0.51986		3409.25	0.21674		2817.9	0.28187			2817.9	0.439201		3409.25	0.24312		2817.9	0.374385
	3408.61	0.519575		3408.61	0.21674		2816.62	0.28236			3408.61	0.519575		3408.61	0.21674		2816.62	0.28236			3408.61	0.519575		3408.61	0.21674		2816.62	0.28236			3408.61	0.519575		3408.61	0.21674		2816.62	0.28236			2816.62	0.438769		3408.61	0.243028		2816.62	0.374236
	3407.97	0.51927		3407.97	0.21671		2815.33	0.28278			3407.97	0.51927		3407.97	0.21671		2815.33	0.28278			3407.97	0.51927		3407.97	0.21671		2815.33	0.28278			3407.97	0.51927		3407.97	0.21671		2815.33	0.28278			2815.33	0.438341		3407.97	0.24295		2815.33	0.374122
	3407.32	0.518948		3407.32	0.216677		2814.05	0.28287			3407.32	0.518948		3407.32	0.216677		2814.05	0.28287			3407.32	0.518948		3407.32	0.216677		2814.05	0.28287			3407.32	0.518948		3407.32	0.216677		2814.05	0.28287			2814.05	0.437939		3407.32	0.242904		2814.05	0.373865
	3406.68	0.518613		3406.68	0.216657		2812.76	0.28269			3406.68	0.518613		3406.68	0.216657		2812.76	0.28269			3406.68	0.518613		3406.68	0.216657		2812.76	0.28269			3406.68	0.518613		3406.68	0.216657		2812.76	0.28269			2812.76	0.437592		3406.68	0.242904		2812.76	0.37355
	3406.04	0.518267		3406.04	0.21666		2811.48	0.28242			3406.04	0.518267		3406.04	0.21666		2811.48	0.28242			3406.04	0.518267		3406.04	0.21666		2811.48	0.28242			3406.04	0.518267		3406.04	0.21666		2811.48	0.28242			2811.48	0.437298		3406.04	0.242946		2811.48	0.37337
	3405.4	0.517945		3405.4	0.216693		2810.19	0.28207			3405.4	0.517945		3405.4	0.216693		2810.19	0.28207			3405.4	0.517945		3405.4	0.216693		2810.19	0.28207			3405.4	0.517945		3405.4	0.216693		2810.19	0.28207			2810.19	0.437003		3405.4	0.243022		2810.19	0.373303
	3404.75	0.517667		3404.75	0.216763		2808.9	0.28161			3404.75	0.517667		3404.75	0.216763		2808.9	0.28161			3404.75	0.517667		3404.75	0.216763		2808.9	0.28161			3404.75	0.517667		3404.75	0.216763		2808.9	0.28161			2808.9	0.43664		3404.75	0.24311		2808.9	0.373138
	3404.11	0.51747		3404.11	0.216873		2807.62	0.28122			3404.11	0.51747		3404.11	0.216873		2807.62	0.28122			3404.11	0.51747		3404.11	0.216873		2807.62	0.28122			3404.11	0.51747		3404.11	0.216873		2807.62	0.28122			2807.62	0.436202		3404.11	0.24319		2807.62	0.372835
	3403.47	0.517378		3403.47	0.217007		2806.33	0.2812			3403.47	0.517378		3403.47	0.217007		2806.33	0.2812			3403.47	0.517378		3403.47	0.217007		2806.33	0.2812			3403.47	0.517378		3403.47	0.217007		2806.33	0.2812			2806.33	0.43576		3403.47	0.24324		2806.33	0.37263
	3402.82	0.517388		3402.82	0.21716		2805.05	0.28156			3402.82	0.517388		3402.82	0.21716		2805.05	0.28156			3402.82	0.517388		3402.82	0.21716		2805.05	0.28156			3402.82	0.517388		3402.82	0.21716		2805.05	0.28156			2805.05	0.435371		3402.82	0.24325		2805.05	0.37271
	3402.18	0.517493		3402.18	0.217327		2803.76	0.282			3402.18	0.517493		3402.18	0.217327		2803.76	0.282			3402.18	0.517493		3402.18	0.217327		2803.76	0.282			3402.18	0.517493		3402.18	0.217327		2803.76	0.282			2803.76	0.435028		3402.18	0.243232		2803.76	0.372912
	3401.54	0.517665		3401.54	0.217477		2802.48	0.28226			3401.54	0.517665		3401.54	0.217477		2802.48	0.28226			3401.54	0.517665		3401.54	0.217477		2802.48	0.28226			3401.54	0.517665		3401.54	0.217477		2802.48	0.28226			2802.48	0.434665		3401.54	0.243206		2802.48	0.372955
	3400.9	0.517875		3400.9	0.217607		2801.19	0.28236			3400.9	0.517875		3400.9	0.217607		2801.19	0.28236			3400.9	0.517875		3400.9	0.217607		2801.19	0.28236			3400.9	0.517875		3400.9	0.217607		2801.19	0.28236			2801.19	0.434255		3400.9	0.243212		2801.19	0.372814
	3400.25	0.51809		3400.25	0.217707		2799.91	0.28242			3400.25	0.51809		3400.25	0.217707		2799.91	0.28242			3400.25	0.51809		3400.25	0.217707		2799.91	0.28242			3400.25	0.51809		3400.25	0.217707		2799.91	0.28242			2799.91	0.43382		3400.25	0.243262		2799.91	0.37271
	3399.61	0.518277		3399.61	0.217777		2798.62	0.28241			3399.61	0.518277		3399.61	0.217777		2798.62	0.28241			3399.61	0.518277		3399.61	0.217777		2798.62	0.28241			3399.61	0.518277		3399.61	0.217777		2798.62	0.28241			2798.62	0.433392		3399.61	0.243364		2798.62	0.372728
	3398.97	0.518415		3398.97	0.217817		2797.33	0.28226			3398.97	0.518415		3398.97	0.217817		2797.33	0.28226			3398.97	0.518415		3398.97	0.217817		2797.33	0.28226			3398.97	0.518415		3398.97	0.217817		2797.33	0.28226			2797.33	0.432981		3398.97	0.243514		2797.33	0.37271
	3398.32	0.518487		3398.32	0.217827		2796.05	0.28206			3398.32	0.518487		3398.32	0.217827		2796.05	0.28206			3398.32	0.518487		3398.32	0.217827		2796.05	0.28206			3398.32	0.518487		3398.32	0.217827		2796.05	0.28206			2796.05	0.43259		3398.32	0.243682		2796.05	0.372543
	3397.68	0.518475		3397.68	0.217813		2794.76	0.28204			3397.68	0.518475		3397.68	0.217813		2794.76	0.28204			3397.68	0.518475		3397.68	0.217813		2794.76	0.28204			3397.68	0.518475		3397.68	0.217813		2794.76	0.28204			2794.76	0.432223		3397.68	0.243844		2794.76	0.372392
	3397.04	0.518377		3397.04	0.217787		2793.48	0.28231			3397.04	0.518377		3397.04	0.217787		2793.48	0.28231			3397.04	0.518377		3397.04	0.217787		2793.48	0.28231			3397.04	0.518377		3397.04	0.217787		2793.48	0.28231			2793.48	0.431894		3397.04	0.243968		2793.48	0.372448
	3396.4	0.5182		3396.4	0.217757		2792.19	0.28265			3396.4	0.5182		3396.4	0.217757		2792.19	0.28265			3396.4	0.5182		3396.4	0.217757		2792.19	0.28265			3396.4	0.5182		3396.4	0.217757		2792.19	0.28265			2792.19	0.431596		3396.4	0.244034		2792.19	0.372567
	3395.75	0.517965		3395.75	0.217757		2790.91	0.2828			3395.75	0.517965		3395.75	0.217757		2790.91	0.2828			3395.75	0.517965		3395.75	0.217757		2790.91	0.2828			3395.75	0.517965		3395.75	0.217757		2790.91	0.2828			2790.91	0.431316		3395.75	0.244048		2790.91	0.372446
	3395.11	0.517718		3395.11	0.217793		2789.62	0.28273			3395.11	0.517718		3395.11	0.217793		2789.62	0.28273			3395.11	0.517718		3395.11	0.217793		2789.62	0.28273			3395.11	0.517718		3395.11	0.217793		2789.62	0.28273			2789.62	0.431038		3395.11	0.244024		2789.62	0.372065
	3394.47	0.517508		3394.47	0.217877		2788.34	0.28266			3394.47	0.517508		3394.47	0.217877		2788.34	0.28266			3394.47	0.517508		3394.47	0.217877		2788.34	0.28266			3394.47	0.517508		3394.47	0.217877		2788.34	0.28266			2788.34	0.430738		3394.47	0.243988		2788.34	0.371738
	3393.83	0.517367		3393.83	0.217987		2787.05	0.28272			3393.83	0.517367		3393.83	0.217987		2787.05	0.28272			3393.83	0.517367		3393.83	0.217987		2787.05	0.28272			3393.83	0.517367		3393.83	0.217987		2787.05	0.28272			2787.05	0.430388		3393.83	0.243964		2787.05	0.371658
	3393.18	0.51729		3393.18	0.218097		2785.77	0.28281			3393.18	0.51729		3393.18	0.218097		2785.77	0.28281			3393.18	0.51729		3393.18	0.218097		2785.77	0.28281			3393.18	0.51729		3393.18	0.218097		2785.77	0.28281			2785.77	0.429978		3393.18	0.243982		2785.77	0.371658
	3392.54	0.517238		3392.54	0.218183		2784.48	0.28281			3392.54	0.517238		3392.54	0.218183		2784.48	0.28281			3392.54	0.517238		3392.54	0.218183		2784.48	0.28281			3392.54	0.517238		3392.54	0.218183		2784.48	0.28281			2784.48	0.42953		3392.54	0.244036		2784.48	0.371551
	3391.9	0.517165		3391.9	0.21821		2783.19	0.28272			3391.9	0.517165		3391.9	0.21821		2783.19	0.28272			3391.9	0.517165		3391.9	0.21821		2783.19	0.28272			3391.9	0.517165		3391.9	0.21821		2783.19	0.28272			2783.19	0.429087		3391.9	0.244128		2783.19	0.371453
	3391.25	0.51704		3391.25	0.21818		2781.91	0.28266			3391.25	0.51704		3391.25	0.21818		2781.91	0.28266			3391.25	0.51704		3391.25	0.21818		2781.91	0.28266			3391.25	0.51704		3391.25	0.21818		2781.91	0.28266			2781.91	0.428706		3391.25	0.244242		2781.91	0.37155
	3390.61	0.516865		3390.61	0.218117		2780.62	0.28267			3390.61	0.516865		3390.61	0.218117		2780.62	0.28267			3390.61	0.516865		3390.61	0.218117		2780.62	0.28267			3390.61	0.516865		3390.61	0.218117		2780.62	0.28267			2780.62	0.42842		3390.61	0.244358		2780.62	0.371742
	3389.97	0.51666		3389.97	0.218047		2779.34	0.28269			3389.97	0.51666		3389.97	0.218047		2779.34	0.28269			3389.97	0.51666		3389.97	0.218047		2779.34	0.28269			3389.97	0.51666		3389.97	0.218047		2779.34	0.28269			2779.34	0.428223		3389.97	0.244468		2779.34	0.371772
	3389.33	0.516455		3389.33	0.21801		2778.05	0.28277			3389.33	0.516455		3389.33	0.21801		2778.05	0.28277			3389.33	0.516455		3389.33	0.21801		2778.05	0.28277			3389.33	0.516455		3389.33	0.21801		2778.05	0.28277			2778.05	0.428069		3389.33	0.244548		2778.05	0.371635
	3388.68	0.516273		3388.68	0.218027		2776.77	0.28299			3388.68	0.516273		3388.68	0.218027		2776.77	0.28299			3388.68	0.516273		3388.68	0.218027		2776.77	0.28299			3388.68	0.516273		3388.68	0.218027		2776.77	0.28299			2776.77	0.42793		3388.68	0.244596		2776.77	0.37158
	3388.04	0.516127		3388.04	0.218107		2775.48	0.2833			3388.04	0.516127		3388.04	0.218107		2775.48	0.2833			3388.04	0.516127		3388.04	0.218107		2775.48	0.2833			3388.04	0.516127		3388.04	0.218107		2775.48	0.2833			2775.48	0.42779		3388.04	0.24461		2775.48	0.371707
	3387.4	0.516015		3387.4	0.218233		2774.2	0.28347			3387.4	0.516015		3387.4	0.218233		2774.2	0.28347			3387.4	0.516015		3387.4	0.218233		2774.2	0.28347			3387.4	0.516015		3387.4	0.218233		2774.2	0.28347			2774.2	0.427637		3387.4	0.24459		2774.2	0.371764
	3386.75	0.51592		3386.75	0.21839		2772.91	0.28332			3386.75	0.51592		3386.75	0.21839		2772.91	0.28332			3386.75	0.51592		3386.75	0.21839		2772.91	0.28332			3386.75	0.51592		3386.75	0.21839		2772.91	0.28332			2772.91	0.42743		3386.75	0.24454		2772.91	0.371557
	3386.11	0.51582		3386.11	0.218553		2771.62	0.28304			3386.11	0.51582		3386.11	0.218553		2771.62	0.28304			3386.11	0.51582		3386.11	0.218553		2771.62	0.28304			3386.11	0.51582		3386.11	0.218553		2771.62	0.28304			2771.62	0.427122		3386.11	0.244476		2771.62	0.371274
	3385.47	0.515687		3385.47	0.218707		2770.34	0.28298			3385.47	0.515687		3385.47	0.218707		2770.34	0.28298			3385.47	0.515687		3385.47	0.218707		2770.34	0.28298			3385.47	0.515687		3385.47	0.218707		2770.34	0.28298			2770.34	0.426719		3385.47	0.244398		2770.34	0.371276
	3384.83	0.515522		3384.83	0.218823		2769.05	0.28322			3384.83	0.515522		3384.83	0.218823		2769.05	0.28322			3384.83	0.515522		3384.83	0.218823		2769.05	0.28322			3384.83	0.515522		3384.83	0.218823		2769.05	0.28322			2769.05	0.426291		3384.83	0.244328		2769.05	0.371573
	3384.18	0.515327		3384.18	0.218903		2767.77	0.28344			3384.18	0.515327		3384.18	0.218903		2767.77	0.28344			3384.18	0.515327		3384.18	0.218903		2767.77	0.28344			3384.18	0.515327		3384.18	0.218903		2767.77	0.28344			2767.77	0.425919		3384.18	0.244288		2767.77	0.371832
	3383.54	0.515135		3383.54	0.218947		2766.48	0.28343			3383.54	0.515135		3383.54	0.218947		2766.48	0.28343			3383.54	0.515135		3383.54	0.218947		2766.48	0.28343			3383.54	0.515135		3383.54	0.218947		2766.48	0.28343			2766.48	0.425613		3383.54	0.244286		2766.48	0.371853
	3382.9	0.514987		3382.9	0.21897		2765.2	0.28334			3382.9	0.514987		3382.9	0.21897		2765.2	0.28334			3382.9	0.514987		3382.9	0.21897		2765.2	0.28334			3382.9	0.514987		3382.9	0.21897		2765.2	0.28334			2765.2	0.425314		3382.9	0.24432		2765.2	0.371761
	3382.26	0.514905		3382.26	0.218977		2763.91	0.28346			3382.26	0.514905		3382.26	0.218977		2763.91	0.28346			3382.26	0.514905		3382.26	0.218977		2763.91	0.28346			3382.26	0.514905		3382.26	0.218977		2763.91	0.28346			2763.91	0.424971		3382.26	0.244388		2763.91	0.371705
	3381.61	0.514898		3381.61	0.218967		2762.63	0.2837			3381.61	0.514898		3381.61	0.218967		2762.63	0.2837			3381.61	0.514898		3381.61	0.218967		2762.63	0.2837			3381.61	0.514898		3381.61	0.218967		2762.63	0.2837			2762.63	0.424584		3381.61	0.244474		2762.63	0.371586
	3380.97	0.514948		3380.97	0.218953		2761.34	0.2838			3380.97	0.514948		3380.97	0.218953		2761.34	0.2838			3380.97	0.514948		3380.97	0.218953		2761.34	0.2838			3380.97	0.514948		3380.97	0.218953		2761.34	0.2838			2761.34	0.424191		3380.97	0.244562		2761.34	0.371264
	3380.33	0.51504		3380.33	0.218933		2760.05	0.28367			3380.33	0.51504		3380.33	0.218933		2760.05	0.28367			3380.33	0.51504		3380.33	0.218933		2760.05	0.28367			3380.33	0.51504		3380.33	0.218933		2760.05	0.28367			2760.05	0.423818		3380.33	0.244648		2760.05	0.370861
	3379.68	0.515145		3379.68	0.218913		2758.77	0.28353			3379.68	0.515145		3379.68	0.218913		2758.77	0.28353			3379.68	0.515145		3379.68	0.218913		2758.77	0.28353			3379.68	0.515145		3379.68	0.218913		2758.77	0.28353			2758.77	0.423457		3379.68	0.244728		2758.77	0.370656
	3379.04	0.51526		3379.04	0.21891		2757.48	0.2836			3379.04	0.51526		3379.04	0.21891		2757.48	0.2836			3379.04	0.51526		3379.04	0.21891		2757.48	0.2836			3379.04	0.51526		3379.04	0.21891		2757.48	0.2836			2757.48	0.423102		3379.04	0.244812		2757.48	0.370719
	3378.4	0.515365		3378.4	0.218937		2756.2	0.2838			3378.4	0.515365		3378.4	0.218937		2756.2	0.2838			3378.4	0.515365		3378.4	0.218937		2756.2	0.2838			3378.4	0.515365		3378.4	0.218937		2756.2	0.2838			2756.2	0.422775		3378.4	0.24491		2756.2	0.37085
	3377.76	0.51544		3377.76	0.219		2754.91	0.28394			3377.76	0.51544		3377.76	0.219		2754.91	0.28394			3377.76	0.51544		3377.76	0.219		2754.91	0.28394			3377.76	0.51544		3377.76	0.219		2754.91	0.28394			2754.91	0.422498		3377.76	0.24503		2754.91	0.370886
	3377.11	0.515455		3377.11	0.219103		2753.63	0.284			3377.11	0.515455		3377.11	0.219103		2753.63	0.284			3377.11	0.515455		3377.11	0.219103		2753.63	0.284			3377.11	0.515455		3377.11	0.219103		2753.63	0.284			2753.63	0.42226		3377.11	0.24518		2753.63	0.3709
	3376.47	0.515382		3376.47	0.21923		2752.34	0.28413			3376.47	0.515382		3376.47	0.21923		2752.34	0.28413			3376.47	0.515382		3376.47	0.21923		2752.34	0.28413			3376.47	0.515382		3376.47	0.21923		2752.34	0.28413			2752.34	0.422013		3376.47	0.245348		2752.34	0.371006
	3375.83	0.515203		3375.83	0.21938		2751.06	0.28441			3375.83	0.515203		3375.83	0.21938		2751.06	0.28441			3375.83	0.515203		3375.83	0.21938		2751.06	0.28441			3375.83	0.515203		3375.83	0.21938		2751.06	0.28441			2751.06	0.421712		3375.83	0.24552		2751.06	0.371131
	3375.19	0.51495		3375.19	0.219527		2749.77	0.28473			3375.19	0.51495		3375.19	0.219527		2749.77	0.28473			3375.19	0.51495		3375.19	0.219527		2749.77	0.28473			3375.19	0.51495		3375.19	0.219527		2749.77	0.28473			2749.77	0.421368		3375.19	0.245688		2749.77	0.371109
	3374.54	0.514663		3374.54	0.219677		2748.48	0.28496			3374.54	0.514663		3374.54	0.219677		2748.48	0.28496			3374.54	0.514663		3374.54	0.219677		2748.48	0.28496			3374.54	0.514663		3374.54	0.219677		2748.48	0.28496			2748.48	0.421036		3374.54	0.245852		2748.48	0.370967
	3373.9	0.514397		3373.9	0.21982		2747.2	0.28505			3373.9	0.514397		3373.9	0.21982		2747.2	0.28505			3373.9	0.514397		3373.9	0.21982		2747.2	0.28505			3373.9	0.514397		3373.9	0.21982		2747.2	0.28505			2747.2	0.420768		3373.9	0.245998		2747.2	0.370898
	3373.26	0.514197		3373.26	0.219953		2745.91	0.28496			3373.26	0.514197		3373.26	0.219953		2745.91	0.28496			3373.26	0.514197		3373.26	0.219953		2745.91	0.28496			3373.26	0.514197		3373.26	0.219953		2745.91	0.28496			2745.91	0.420556		3373.26	0.246136		2745.91	0.370971
	3372.61	0.514085		3372.61	0.220087		2744.63	0.28467			3372.61	0.514085		3372.61	0.220087		2744.63	0.28467			3372.61	0.514085		3372.61	0.220087		2744.63	0.28467			3372.61	0.514085		3372.61	0.220087		2744.63	0.28467			2744.63	0.420362		3372.61	0.246266		2744.63	0.370991
	3371.97	0.514057		3371.97	0.2202		2743.34	0.28431			3371.97	0.514057		3371.97	0.2202		2743.34	0.28431			3371.97	0.514057		3371.97	0.2202		2743.34	0.28431			3371.97	0.514057		3371.97	0.2202		2743.34	0.28431			2743.34	0.420156		3371.97	0.246392		2743.34	0.370802
	3371.33	0.514108		3371.33	0.2203		2742.06	0.2842			3371.33	0.514108		3371.33	0.2203		2742.06	0.2842			3371.33	0.514108		3371.33	0.2203		2742.06	0.2842			3371.33	0.514108		3371.33	0.2203		2742.06	0.2842			2742.06	0.419928		3371.33	0.246516		2742.06	0.370537
	3370.69	0.5142		3370.69	0.22037		2740.77	0.28455			3370.69	0.5142		3370.69	0.22037		2740.77	0.28455			3370.69	0.5142		3370.69	0.22037		2740.77	0.28455			3370.69	0.5142		3370.69	0.22037		2740.77	0.28455			2740.77	0.419671		3370.69	0.24663		2740.77	0.370444
	3370.04	0.51431		3370.04	0.220417		2739.49	0.28515			3370.04	0.51431		3370.04	0.220417		2739.49	0.28515			3370.04	0.51431		3370.04	0.220417		2739.49	0.28515			3370.04	0.51431		3370.04	0.220417		2739.49	0.28515			2739.49	0.419372		3370.04	0.246728		2739.49	0.370479
	3369.4	0.514408		3369.4	0.220427		2738.2	0.28549			3369.4	0.514408		3369.4	0.220427		2738.2	0.28549			3369.4	0.514408		3369.4	0.220427		2738.2	0.28549			3369.4	0.514408		3369.4	0.220427		2738.2	0.28549			2738.2	0.419029		3369.4	0.246794		2738.2	0.37037
	3368.76	0.514482		3368.76	0.220413		2736.91	0.28526			3368.76	0.514482		3368.76	0.220413		2736.91	0.28526			3368.76	0.514482		3368.76	0.220413		2736.91	0.28526			3368.76	0.514482		3368.76	0.220413		2736.91	0.28526			2736.91	0.418646		3368.76	0.246824		2736.91	0.370021
	3368.11	0.514543		3368.11	0.22039		2735.63	0.28466			3368.11	0.514543		3368.11	0.22039		2735.63	0.28466			3368.11	0.514543		3368.11	0.22039		2735.63	0.28466			3368.11	0.514543		3368.11	0.22039		2735.63	0.28466			2735.63	0.41825		3368.11	0.246808		2735.63	0.369683
	3367.47	0.514582		3367.47	0.22038		2734.34	0.28413			3367.47	0.514582		3367.47	0.22038		2734.34	0.28413			3367.47	0.514582		3367.47	0.22038		2734.34	0.28413			3367.47	0.514582		3367.47	0.22038		2734.34	0.28413			2734.34	0.417877		3367.47	0.246768		2734.34	0.369585
	3366.83	0.514597		3366.83	0.22041		2733.06	0.28385			3366.83	0.514597		3366.83	0.22041		2733.06	0.28385			3366.83	0.514597		3366.83	0.22041		2733.06	0.28385			3366.83	0.514597		3366.83	0.22041		2733.06	0.28385			2733.06	0.417555		3366.83	0.24673		2733.06	0.369574
	3366.19	0.514565		3366.19	0.22049		2731.77	0.28381			3366.19	0.514565		3366.19	0.22049		2731.77	0.28381			3366.19	0.514565		3366.19	0.22049		2731.77	0.28381			3366.19	0.514565		3366.19	0.22049		2731.77	0.28381			2731.77	0.417288		3366.19	0.246724		2731.77	0.369382
	3365.54	0.514463		3365.54	0.220617		2730.49	0.28395			3365.54	0.514463		3365.54	0.220617		2730.49	0.28395			3365.54	0.514463		3365.54	0.220617		2730.49	0.28395			3365.54	0.514463		3365.54	0.220617		2730.49	0.28395			2730.49	0.417042		3365.54	0.246762		2730.49	0.369063
	3364.9	0.514285		3364.9	0.220777		2729.2	0.28427			3364.9	0.514285		3364.9	0.220777		2729.2	0.28427			3364.9	0.514285		3364.9	0.220777		2729.2	0.28427			3364.9	0.514285		3364.9	0.220777		2729.2	0.28427			2729.2	0.416763		3364.9	0.246854		2729.2	0.36894
	3364.26	0.51405		3364.26	0.220937		2727.92	0.28456			3364.26	0.51405		3364.26	0.220937		2727.92	0.28456			3364.26	0.51405		3364.26	0.220937		2727.92	0.28456			3364.26	0.51405		3364.26	0.220937		2727.92	0.28456			2727.92	0.416404		3364.26	0.246992		2727.92	0.369078
	3363.62	0.513785		3363.62	0.221087		2726.63	0.28455			3363.62	0.513785		3363.62	0.221087		2726.63	0.28455			3363.62	0.513785		3363.62	0.221087		2726.63	0.28455			3363.62	0.513785		3363.62	0.221087		2726.63	0.28455			2726.63	0.415975		3363.62	0.247158		2726.63	0.369154
	3362.97	0.513522		3362.97	0.221203		2725.34	0.28424			3362.97	0.513522		3362.97	0.221203		2725.34	0.28424			3362.97	0.513522		3362.97	0.221203		2725.34	0.28424			3362.97	0.513522		3362.97	0.221203		2725.34	0.28424			2725.34	0.415541		3362.97	0.247324		2725.34	0.368945
	3362.33	0.51331		3362.33	0.22129		2724.06	0.284			3362.33	0.51331		3362.33	0.22129		2724.06	0.284			3362.33	0.51331		3362.33	0.22129		2724.06	0.284			3362.33	0.51331		3362.33	0.22129		2724.06	0.284			2724.06	0.41521		3362.33	0.247472		2724.06	0.368686
	3361.69	0.513173		3361.69	0.221347		2722.77	0.28411			3361.69	0.513173		3361.69	0.221347		2722.77	0.28411			3361.69	0.513173		3361.69	0.221347		2722.77	0.28411			3361.69	0.513173		3361.69	0.221347		2722.77	0.28411			2722.77	0.415029		3361.69	0.247576		2722.77	0.368715
	3361.04	0.513115		3361.04	0.221407		2721.49	0.28443			3361.04	0.513115		3361.04	0.221407		2721.49	0.28443			3361.04	0.513115		3361.04	0.221407		2721.49	0.28443			3361.04	0.513115		3361.04	0.221407		2721.49	0.28443			2721.49	0.414953		3361.04	0.247628		2721.49	0.368986
	3360.4	0.513125		3360.4	0.221477		2720.2	0.28458			3360.4	0.513125		3360.4	0.221477		2720.2	0.28458			3360.4	0.513125		3360.4	0.221477		2720.2	0.28458			3360.4	0.513125		3360.4	0.221477		2720.2	0.28458			2720.2	0.414883		3360.4	0.247634		2720.2	0.369132
	3359.76	0.513177		3359.76	0.22156		2718.92	0.28454			3359.76	0.513177		3359.76	0.22156		2718.92	0.28454			3359.76	0.513177		3359.76	0.22156		2718.92	0.28454			3359.76	0.513177		3359.76	0.22156		2718.92	0.28454			2718.92	0.41474		3359.76	0.247598		2718.92	0.369013
	3359.12	0.513243		3359.12	0.22165		2717.63	0.2846			3359.12	0.513243		3359.12	0.22165		2717.63	0.2846			3359.12	0.513243		3359.12	0.22165		2717.63	0.2846			3359.12	0.513243		3359.12	0.22165		2717.63	0.2846			2717.63	0.414499		3359.12	0.247548		2717.63	0.368848
	3358.47	0.5133		3358.47	0.221737		2716.35	0.28495			3358.47	0.5133		3358.47	0.221737		2716.35	0.28495			3358.47	0.5133		3358.47	0.221737		2716.35	0.28495			3358.47	0.5133		3358.47	0.221737		2716.35	0.28495			2716.35	0.414191		3358.47	0.247488		2716.35	0.368852
	3357.83	0.513365		3357.83	0.221827		2715.06	0.28539			3357.83	0.513365		3357.83	0.221827		2715.06	0.28539			3357.83	0.513365		3357.83	0.221827		2715.06	0.28539			3357.83	0.513365		3357.83	0.221827		2715.06	0.28539			2715.06	0.41386		3357.83	0.247428		2715.06	0.368929
	3357.19	0.51343		3357.19	0.22193		2713.77	0.28562			3357.19	0.51343		3357.19	0.22193		2713.77	0.28562			3357.19	0.51343		3357.19	0.22193		2713.77	0.28562			3357.19	0.51343		3357.19	0.22193		2713.77	0.28562			2713.77	0.413528		3357.19	0.247378		2713.77	0.368928
	3356.54	0.51351		3356.54	0.222073		2712.49	0.28559			3356.54	0.51351		3356.54	0.222073		2712.49	0.28559			3356.54	0.51351		3356.54	0.222073		2712.49	0.28559			3356.54	0.51351		3356.54	0.222073		2712.49	0.28559			2712.49	0.413193		3356.54	0.247348		2712.49	0.368919
	3355.9	0.513607		3355.9	0.22226		2711.2	0.28546			3355.9	0.513607		3355.9	0.22226		2711.2	0.28546			3355.9	0.513607		3355.9	0.22226		2711.2	0.28546			3355.9	0.513607		3355.9	0.22226		2711.2	0.28546			2711.2	0.412821		3355.9	0.247346		2711.2	0.369045
	3355.26	0.513725		3355.26	0.222487		2709.92	0.28535			3355.26	0.513725		3355.26	0.222487		2709.92	0.28535			3355.26	0.513725		3355.26	0.222487		2709.92	0.28535			3355.26	0.513725		3355.26	0.222487		2709.92	0.28535			2709.92	0.41239		3355.26	0.247386		2709.92	0.369195
	3354.62	0.51386		3354.62	0.222733		2708.63	0.28522			3354.62	0.51386		3354.62	0.222733		2708.63	0.28522			3354.62	0.51386		3354.62	0.222733		2708.63	0.28522			3354.62	0.51386		3354.62	0.222733		2708.63	0.28522			2708.63	0.411921		3354.62	0.247462		2708.63	0.3691
	3353.97	0.513983		3353.97	0.222967		2707.35	0.28509			3353.97	0.513983		3353.97	0.222967		2707.35	0.28509			3353.97	0.513983		3353.97	0.222967		2707.35	0.28509			3353.97	0.513983		3353.97	0.222967		2707.35	0.28509			2707.35	0.411477		3353.97	0.247564		2707.35	0.368755
	3353.33	0.514085		3353.33	0.223167		2706.06	0.28509			3353.33	0.514085		3353.33	0.223167		2706.06	0.28509			3353.33	0.514085		3353.33	0.223167		2706.06	0.28509			3353.33	0.514085		3353.33	0.223167		2706.06	0.28509			2706.06	0.41112		3353.33	0.24768		2706.06	0.368455
	3352.69	0.514138		3352.69	0.223317		2704.78	0.28533			3352.69	0.514138		3352.69	0.223317		2704.78	0.28533			3352.69	0.514138		3352.69	0.223317		2704.78	0.28533			3352.69	0.514138		3352.69	0.223317		2704.78	0.28533			2704.78	0.41085		3352.69	0.247806		2704.78	0.368384
	3352.05	0.514142		3352.05	0.22341		2703.49	0.28567			3352.05	0.514142		3352.05	0.22341		2703.49	0.28567			3352.05	0.514142		3352.05	0.22341		2703.49	0.28567			3352.05	0.514142		3352.05	0.22341		2703.49	0.28567			2703.49	0.410592		3352.05	0.24793		2703.49	0.368375
	3351.4	0.514105		3351.4	0.223453		2702.2	0.28586			3351.4	0.514105		3351.4	0.223453		2702.2	0.28586			3351.4	0.514105		3351.4	0.223453		2702.2	0.28586			3351.4	0.514105		3351.4	0.223453		2702.2	0.28586			2702.2	0.410272		3351.4	0.248048		2702.2	0.368236
	3350.76	0.51404		3350.76	0.22345		2700.92	0.28586			3350.76	0.51404		3350.76	0.22345		2700.92	0.28586			3350.76	0.51404		3350.76	0.22345		2700.92	0.28586			3350.76	0.51404		3350.76	0.22345		2700.92	0.28586			2700.92	0.409867		3350.76	0.248164		2700.92	0.368108
	3350.12	0.51396		3350.12	0.223407		2699.63	0.28587			3350.12	0.51396		3350.12	0.223407		2699.63	0.28587			3350.12	0.51396		3350.12	0.223407		2699.63	0.28587			3350.12	0.51396		3350.12	0.223407		2699.63	0.28587			2699.63	0.409441		3350.12	0.248274		2699.63	0.368263
	3349.47	0.513872		3349.47	0.223333		2698.35	0.28601			3349.47	0.513872		3349.47	0.223333		2698.35	0.28601			3349.47	0.513872		3349.47	0.223333		2698.35	0.28601			3349.47	0.513872		3349.47	0.223333		2698.35	0.28601			2698.35	0.409073		3349.47	0.248384		2698.35	0.368619
	3348.83	0.513785		3348.83	0.223253		2697.06	0.28615			3348.83	0.513785		3348.83	0.223253		2697.06	0.28615			3348.83	0.513785		3348.83	0.223253		2697.06	0.28615			3348.83	0.513785		3348.83	0.223253		2697.06	0.28615			2697.06	0.408793		3348.83	0.248484		2697.06	0.36877
	3348.19	0.513705		3348.19	0.22317		2695.78	0.28623			3348.19	0.513705		3348.19	0.22317		2695.78	0.28623			3348.19	0.513705		3348.19	0.22317		2695.78	0.28623			3348.19	0.513705		3348.19	0.22317		2695.78	0.28623			2695.78	0.408574		3348.19	0.248586		2695.78	0.368516
	3347.55	0.513637		3347.55	0.223113		2694.49	0.28638			3347.55	0.513637		3347.55	0.223113		2694.49	0.28638			3347.55	0.513637		3347.55	0.223113		2694.49	0.28638			3347.55	0.513637		3347.55	0.223113		2694.49	0.28638			2694.49	0.408357		3347.55	0.248694		2694.49	0.368118
	3346.9	0.513585		3346.9	0.22311		2693.21	0.28669			3346.9	0.513585		3346.9	0.22311		2693.21	0.28669			3346.9	0.513585		3346.9	0.22311		2693.21	0.28669			3346.9	0.513585		3346.9	0.22311		2693.21	0.28669			2693.21	0.408092		3346.9	0.248814		2693.21	0.367923
	3346.26	0.51355		3346.26	0.223163		2691.92	0.28702			3346.26	0.51355		3346.26	0.223163		2691.92	0.28702			3346.26	0.51355		3346.26	0.223163		2691.92	0.28702			3346.26	0.51355		3346.26	0.223163		2691.92	0.28702			2691.92	0.40777		3346.26	0.248936		2691.92	0.367903
	3345.62	0.513537		3345.62	0.22328		2690.64	0.28715			3345.62	0.513537		3345.62	0.22328		2690.64	0.28715			3345.62	0.513537		3345.62	0.22328		2690.64	0.28715			3345.62	0.513537		3345.62	0.22328		2690.64	0.28715			2690.64	0.407437		3345.62	0.249054		2690.64	0.367803
	3344.97	0.51354		3344.97	0.223443		2689.35	0.28715			3344.97	0.51354		3344.97	0.223443		2689.35	0.28715			3344.97	0.51354		3344.97	0.223443		2689.35	0.28715			3344.97	0.51354		3344.97	0.223443		2689.35	0.28715			2689.35	0.407172		3344.97	0.24913		2689.35	0.367613
	3344.33	0.513535		3344.33	0.223627		2688.06	0.28727			3344.33	0.513535		3344.33	0.223627		2688.06	0.28727			3344.33	0.513535		3344.33	0.223627		2688.06	0.28727			3344.33	0.513535		3344.33	0.223627		2688.06	0.28727			2688.06	0.407		3344.33	0.249168		2688.06	0.367576
	3343.69	0.513515		3343.69	0.22381		2686.78	0.2876			3343.69	0.513515		3343.69	0.22381		2686.78	0.2876			3343.69	0.513515		3343.69	0.22381		2686.78	0.2876			3343.69	0.513515		3343.69	0.22381		2686.78	0.2876			2686.78	0.406866		3343.69	0.249162		2686.78	0.367752
	3343.05	0.513485		3343.05	0.223967		2685.49	0.28795			3343.05	0.513485		3343.05	0.223967		2685.49	0.28795			3343.05	0.513485		3343.05	0.223967		2685.49	0.28795			3343.05	0.513485		3343.05	0.223967		2685.49	0.28795			2685.49	0.406665		3343.05	0.24912		2685.49	0.367887
	3342.4	0.513462		3342.4	0.224083		2684.21	0.28816			3342.4	0.513462		3342.4	0.224083		2684.21	0.28816			3342.4	0.513462		3342.4	0.224083		2684.21	0.28816			3342.4	0.513462		3342.4	0.224083		2684.21	0.28816			2684.21	0.406349		3342.4	0.249074		2684.21	0.367816
	3341.76	0.513455		3341.76	0.224163		2682.92	0.28825			3341.76	0.513455		3341.76	0.224163		2682.92	0.28825			3341.76	0.513455		3341.76	0.224163		2682.92	0.28825			3341.76	0.513455		3341.76	0.224163		2682.92	0.28825			2682.92	0.405944		3341.76	0.249034		2682.92	0.367767
	3341.12	0.513472		3341.12	0.224203		2681.64	0.28829			3341.12	0.513472		3341.12	0.224203		2681.64	0.28829			3341.12	0.513472		3341.12	0.224203		2681.64	0.28829			3341.12	0.513472		3341.12	0.224203		2681.64	0.28829			2681.64	0.405528		3341.12	0.24901		2681.64	0.367983
	3340.48	0.513505		3340.48	0.224213		2680.35	0.28822			3340.48	0.513505		3340.48	0.224213		2680.35	0.28822			3340.48	0.513505		3340.48	0.224213		2680.35	0.28822			3340.48	0.513505		3340.48	0.224213		2680.35	0.28822			2680.35	0.405175		3340.48	0.248998		2680.35	0.368339
	3339.83	0.513555		3339.83	0.22419		2679.07	0.28794			3339.83	0.513555		3339.83	0.22419		2679.07	0.28794			3339.83	0.513555		3339.83	0.22419		2679.07	0.28794			3339.83	0.513555		3339.83	0.22419		2679.07	0.28794			2679.07	0.404934		3339.83	0.248984		2679.07	0.36853
	3339.19	0.513617		3339.19	0.224133		2677.78	0.28756			3339.19	0.513617		3339.19	0.224133		2677.78	0.28756			3339.19	0.513617		3339.19	0.224133		2677.78	0.28756			3339.19	0.513617		3339.19	0.224133		2677.78	0.28756			2677.78	0.404795		3339.19	0.248958		2677.78	0.368526
	3338.55	0.513687		3338.55	0.224033		2676.49	0.28733			3338.55	0.513687		3338.55	0.224033		2676.49	0.28733			3338.55	0.513687		3338.55	0.224033		2676.49	0.28733			3338.55	0.513687		3338.55	0.224033		2676.49	0.28733			2676.49	0.404671		3338.55	0.248914		2676.49	0.36859
	3337.9	0.513765		3337.9	0.223897		2675.21	0.28736			3337.9	0.513765		3337.9	0.223897		2675.21	0.28736			3337.9	0.513765		3337.9	0.223897		2675.21	0.28736			3337.9	0.513765		3337.9	0.223897		2675.21	0.28736			2675.21	0.404454		3337.9	0.248866		2675.21	0.36879
	3337.26	0.51384		3337.26	0.22374		2673.92	0.28749			3337.26	0.51384		3337.26	0.22374		2673.92	0.28749			3337.26	0.51384		3337.26	0.22374		2673.92	0.28749			3337.26	0.51384		3337.26	0.22374		2673.92	0.28749			2673.92	0.404109		3337.26	0.24882		2673.92	0.368842
	3336.62	0.513902		3336.62	0.223583		2672.64	0.28751			3336.62	0.513902		3336.62	0.223583		2672.64	0.28751			3336.62	0.513902		3336.62	0.223583		2672.64	0.28751			3336.62	0.513902		3336.62	0.223583		2672.64	0.28751			2672.64	0.403717		3336.62	0.248798		2672.64	0.36856
	3335.98	0.513957		3335.98	0.223447		2671.35	0.28749			3335.98	0.513957		3335.98	0.223447		2671.35	0.28749			3335.98	0.513957		3335.98	0.223447		2671.35	0.28749			3335.98	0.513957		3335.98	0.223447		2671.35	0.28749			2671.35	0.403395		3335.98	0.248792		2671.35	0.368203
	3335.33	0.51397		3335.33	0.22334		2670.07	0.28767			3335.33	0.51397		3335.33	0.22334		2670.07	0.28767			3335.33	0.51397		3335.33	0.22334		2670.07	0.28767			3335.33	0.51397		3335.33	0.22334		2670.07	0.28767			2670.07	0.403184		3335.33	0.248814		2670.07	0.368138
	3334.69	0.51394		3334.69	0.22327		2668.78	0.28807			3334.69	0.51394		3334.69	0.22327		2668.78	0.28807			3334.69	0.51394		3334.69	0.22327		2668.78	0.28807			3334.69	0.51394		3334.69	0.22327		2668.78	0.28807			2668.78	0.402995		3334.69	0.248848		2668.78	0.368341
	3334.05	0.513842		3334.05	0.223233		2667.5	0.28845			3334.05	0.513842		3334.05	0.223233		2667.5	0.28845			3334.05	0.513842		3334.05	0.223233		2667.5	0.28845			3334.05	0.513842		3334.05	0.223233		2667.5	0.28845			2667.5	0.402709		3334.05	0.248882		2667.5	0.368435
	3333.41	0.513687		3333.41	0.223207		2666.21	0.28861			3333.41	0.513687		3333.41	0.223207		2666.21	0.28861			3333.41	0.513687		3333.41	0.223207		2666.21	0.28861			3333.41	0.513687		3333.41	0.223207		2666.21	0.28861			2666.21	0.402303		3333.41	0.248902		2666.21	0.368256
	3332.76	0.513508		3332.76	0.223187		2664.92	0.28867			3332.76	0.513508		3332.76	0.223187		2664.92	0.28867			3332.76	0.513508		3332.76	0.223187		2664.92	0.28867			3332.76	0.513508		3332.76	0.223187		2664.92	0.28867			2664.92	0.401844		3332.76	0.248888		2664.92	0.368036
	3332.12	0.513332		3332.12	0.22318		2663.64	0.2889			3332.12	0.513332		3332.12	0.22318		2663.64	0.2889			3332.12	0.513332		3332.12	0.22318		2663.64	0.2889			3332.12	0.513332		3332.12	0.22318		2663.64	0.2889			2663.64	0.401418		3332.12	0.248836		2663.64	0.368005
	3331.48	0.513203		3331.48	0.22319		2662.35	0.28927			3331.48	0.513203		3331.48	0.22319		2662.35	0.28927			3331.48	0.513203		3331.48	0.22319		2662.35	0.28927			3331.48	0.513203		3331.48	0.22319		2662.35	0.28927			2662.35	0.40105		3331.48	0.248756		2662.35	0.368024
	3330.83	0.513142		3330.83	0.22324		2661.07	0.28953			3330.83	0.513142		3330.83	0.22324		2661.07	0.28953			3330.83	0.513142		3330.83	0.22324		2661.07	0.28953			3330.83	0.513142		3330.83	0.22324		2661.07	0.28953			2661.07	0.400728		3330.83	0.248654		2661.07	0.367851
	3330.19	0.513162		3330.19	0.22334		2659.78	0.28957			3330.19	0.513162		3330.19	0.22334		2659.78	0.28957			3330.19	0.513162		3330.19	0.22334		2659.78	0.28957			3330.19	0.513162		3330.19	0.22334		2659.78	0.28957			2659.78	0.400444		3330.19	0.248554		2659.78	0.367583
	3329.55	0.513285		3329.55	0.223493		2658.5	0.28951			3329.55	0.513285		3329.55	0.223493		2658.5	0.28951			3329.55	0.513285		3329.55	0.223493		2658.5	0.28951			3329.55	0.513285		3329.55	0.223493		2658.5	0.28951			2658.5	0.400198		3329.55	0.248474		2658.5	0.367528
	3328.91	0.513498		3328.91	0.223697		2657.21	0.28945			3328.91	0.513498		3328.91	0.223697		2657.21	0.28945			3328.91	0.513498		3328.91	0.223697		2657.21	0.28945			3328.91	0.513498		3328.91	0.223697		2657.21	0.28945			2657.21	0.399968		3328.91	0.248422		2657.21	0.367739
	3328.26	0.513785		3328.26	0.22392		2655.93	0.28936			3328.26	0.513785		3328.26	0.22392		2655.93	0.28936			3328.26	0.513785		3328.26	0.22392		2655.93	0.28936			3328.26	0.513785		3328.26	0.22392		2655.93	0.28936			2655.93	0.399724		3328.26	0.248394		2655.93	0.367873
	3327.62	0.5141		3327.62	0.224137		2654.64	0.2893			3327.62	0.5141		3327.62	0.224137		2654.64	0.2893			3327.62	0.5141		3327.62	0.224137		2654.64	0.2893			3327.62	0.5141		3327.62	0.224137		2654.64	0.2893			2654.64	0.399465		3327.62	0.248384		2654.64	0.367696
	3326.98	0.51439		3326.98	0.224297		2653.35	0.2895			3326.98	0.51439		3326.98	0.224297		2653.35	0.2895			3326.98	0.51439		3326.98	0.224297		2653.35	0.2895			3326.98	0.51439		3326.98	0.224297		2653.35	0.2895			2653.35	0.399236		3326.98	0.24837		2653.35	0.367419
	3326.33	0.514613		3326.33	0.224387		2652.07	0.29002			3326.33	0.514613		3326.33	0.224387		2652.07	0.29002			3326.33	0.514613		3326.33	0.224387		2652.07	0.29002			3326.33	0.514613		3326.33	0.224387		2652.07	0.29002			2652.07	0.399081		3326.33	0.248336		2652.07	0.367363
	3325.69	0.514747		3325.69	0.224393		2650.78	0.29051			3325.69	0.514747		3325.69	0.224393		2650.78	0.29051			3325.69	0.514747		3325.69	0.224393		2650.78	0.29051			3325.69	0.514747		3325.69	0.224393		2650.78	0.29051			2650.78	0.398961		3325.69	0.248284		2650.78	0.367493
	3325.05	0.51479		3325.05	0.22433		2649.5	0.29061			3325.05	0.51479		3325.05	0.22433		2649.5	0.29061			3325.05	0.51479		3325.05	0.22433		2649.5	0.29061			3325.05	0.51479		3325.05	0.22433		2649.5	0.29061			2649.5	0.398798		3325.05	0.248212		2649.5	0.367559
	3324.41	0.514763		3324.41	0.22422		2648.21	0.29041			3324.41	0.514763		3324.41	0.22422		2648.21	0.29041			3324.41	0.514763		3324.41	0.22422		2648.21	0.29041			3324.41	0.514763		3324.41	0.22422		2648.21	0.29041			2648.21	0.398539		3324.41	0.248144		2648.21	0.367567
	3323.76	0.514692		3323.76	0.224077		2646.93	0.29033			3323.76	0.514692		3323.76	0.224077		2646.93	0.29033			3323.76	0.514692		3323.76	0.224077		2646.93	0.29033			3323.76	0.514692		3323.76	0.224077		2646.93	0.29033			2646.93	0.398208		3323.76	0.24809		2646.93	0.367795
	3323.12	0.514602		3323.12	0.223927		2645.64	0.29057			3323.12	0.514602		3323.12	0.223927		2645.64	0.29057			3323.12	0.514602		3323.12	0.223927		2645.64	0.29057			3323.12	0.514602		3323.12	0.223927		2645.64	0.29057			2645.64	0.397859		3323.12	0.24806		2645.64	0.368282
	3322.48	0.514522		3322.48	0.223767		2644.36	0.29094			3322.48	0.514522		3322.48	0.223767		2644.36	0.29094			3322.48	0.514522		3322.48	0.223767		2644.36	0.29094			3322.48	0.514522		3322.48	0.223767		2644.36	0.29094			2644.36	0.39755		3322.48	0.24805		2644.36	0.368642
	3321.84	0.514463		3321.84	0.223613		2643.07	0.29121			3321.84	0.514463		3321.84	0.223613		2643.07	0.29121			3321.84	0.514463		3321.84	0.223613		2643.07	0.29121			3321.84	0.514463		3321.84	0.223613		2643.07	0.29121			2643.07	0.397317		3321.84	0.248048		2643.07	0.368577
	3321.19	0.514412		3321.19	0.223467		2641.78	0.29134			3321.19	0.514412		3321.19	0.223467		2641.78	0.29134			3321.19	0.514412		3321.19	0.223467		2641.78	0.29134			3321.19	0.514412		3321.19	0.223467		2641.78	0.29134			2641.78	0.397149		3321.19	0.248044		2641.78	0.368315
	3320.55	0.514362		3320.55	0.223323		2640.5	0.29144			3320.55	0.514362		3320.55	0.223323		2640.5	0.29144			3320.55	0.514362		3320.55	0.223323		2640.5	0.29144			3320.55	0.514362		3320.55	0.223323		2640.5	0.29144			2640.5	0.396987		3320.55	0.248018		2640.5	0.368241
	3319.91	0.5143		3319.91	0.223197		2639.21	0.29148			3319.91	0.5143		3319.91	0.223197		2639.21	0.29148			3319.91	0.5143		3319.91	0.223197		2639.21	0.29148			3319.91	0.5143		3319.91	0.223197		2639.21	0.29148			2639.21	0.396768		3319.91	0.24797		2639.21	0.368324
	3319.26	0.514232		3319.26	0.22308		2637.93	0.29133			3319.26	0.514232		3319.26	0.22308		2637.93	0.29133			3319.26	0.514232		3319.26	0.22308		2637.93	0.29133			3319.26	0.514232		3319.26	0.22308		2637.93	0.29133			2637.93	0.396504		3319.26	0.247902		2637.93	0.36822
	3318.62	0.514185		3318.62	0.22298		2636.64	0.29107			3318.62	0.514185		3318.62	0.22298		2636.64	0.29107			3318.62	0.514185		3318.62	0.22298		2636.64	0.29107			3318.62	0.514185		3318.62	0.22298		2636.64	0.29107			2636.64	0.396292		3318.62	0.247816		2636.64	0.367884
	3317.98	0.514155		3317.98	0.2229		2635.36	0.29099			3317.98	0.514155		3317.98	0.2229		2635.36	0.29099			3317.98	0.514155		3317.98	0.2229		2635.36	0.29099			3317.98	0.514155		3317.98	0.2229		2635.36	0.29099			2635.36	0.396189		3317.98	0.247712		2635.36	0.367731
	3317.34	0.514158		3317.34	0.222833		2634.07	0.2913			3317.34	0.514158		3317.34	0.222833		2634.07	0.2913			3317.34	0.514158		3317.34	0.222833		2634.07	0.2913			3317.34	0.514158		3317.34	0.222833		2634.07	0.2913			2634.07	0.396132		3317.34	0.2476		2634.07	0.368035
	3316.69	0.514175		3316.69	0.222757		2632.79	0.29183			3316.69	0.514175		3316.69	0.222757		2632.79	0.29183			3316.69	0.514175		3316.69	0.222757		2632.79	0.29183			3316.69	0.514175		3316.69	0.222757		2632.79	0.29183			2632.79	0.395977		3316.69	0.247482		2632.79	0.368488
	3316.05	0.514193		3316.05	0.222667		2631.5	0.29223			3316.05	0.514193		3316.05	0.222667		2631.5	0.29223			3316.05	0.514193		3316.05	0.222667		2631.5	0.29223			3316.05	0.514193		3316.05	0.222667		2631.5	0.29223			2631.5	0.395659		3316.05	0.247358		2631.5	0.368598
	3315.41	0.51421		3315.41	0.222543		2630.21	0.29234			3315.41	0.51421		3315.41	0.222543		2630.21	0.29234			3315.41	0.51421		3315.41	0.222543		2630.21	0.29234			3315.41	0.51421		3315.41	0.222543		2630.21	0.29234			2630.21	0.395243		3315.41	0.24724		2630.21	0.36834
	3314.76	0.514212		3314.76	0.2224		2628.93	0.29239			3314.76	0.514212		3314.76	0.2224		2628.93	0.29239			3314.76	0.514212		3314.76	0.2224		2628.93	0.29239			3314.76	0.514212		3314.76	0.2224		2628.93	0.29239			2628.93	0.394859		3314.76	0.247126		2628.93	0.368124
	3314.12	0.514235		3314.12	0.222243		2627.64	0.29255			3314.12	0.514235		3314.12	0.222243		2627.64	0.29255			3314.12	0.514235		3314.12	0.222243		2627.64	0.29255			3314.12	0.514235		3314.12	0.222243		2627.64	0.29255			2627.64	0.394574		3314.12	0.247034		2627.64	0.368164
	3313.48	0.514285		3313.48	0.222107		2626.36	0.2927			3313.48	0.514285		3313.48	0.222107		2626.36	0.2927			3313.48	0.514285		3313.48	0.222107		2626.36	0.2927			3313.48	0.514285		3313.48	0.222107		2626.36	0.2927			2626.36	0.394361		3313.48	0.246956		2626.36	0.368223
	3312.84	0.51438		3312.84	0.222013		2625.07	0.29266			3312.84	0.51438		3312.84	0.222013		2625.07	0.29266			3312.84	0.51438		3312.84	0.222013		2625.07	0.29266			3312.84	0.51438		3312.84	0.222013		2625.07	0.29266			2625.07	0.394168		3312.84	0.24689		2625.07	0.368075
	3312.19	0.514507		3312.19	0.22198		2623.79	0.29254			3312.19	0.514507		3312.19	0.22198		2623.79	0.29254			3312.19	0.514507		3312.19	0.22198		2623.79	0.29254			3312.19	0.514507		3312.19	0.22198		2623.79	0.29254			2623.79	0.393984		3312.19	0.246824		2623.79	0.367866
	3311.55	0.514643		3311.55	0.22201		2622.5	0.29254			3311.55	0.514643		3311.55	0.22201		2622.5	0.29254			3311.55	0.514643		3311.55	0.22201		2622.5	0.29254			3311.55	0.514643		3311.55	0.22201		2622.5	0.29254			2622.5	0.393811		3311.55	0.24676		2622.5	0.367844
	3310.91	0.514763		3310.91	0.222067		2621.22	0.29258			3310.91	0.514763		3310.91	0.222067		2621.22	0.29258			3310.91	0.514763		3310.91	0.222067		2621.22	0.29258			3310.91	0.514763		3310.91	0.222067		2621.22	0.29258			2621.22	0.393632		3310.91	0.246692		2621.22	0.367913
	3310.27	0.514845		3310.27	0.22212		2619.93	0.29245			3310.27	0.514845		3310.27	0.22212		2619.93	0.29245			3310.27	0.514845		3310.27	0.22212		2619.93	0.29245			3310.27	0.514845		3310.27	0.22212		2619.93	0.29245			2619.93	0.393421		3310.27	0.246628		2619.93	0.367804
	3309.62	0.514892		3309.62	0.222133		2618.64	0.2922			3309.62	0.514892		3309.62	0.222133		2618.64	0.2922			3309.62	0.514892		3309.62	0.222133		2618.64	0.2922			3309.62	0.514892		3309.62	0.222133		2618.64	0.2922			2618.64	0.393193		3309.62	0.246568		2618.64	0.367548
	3308.98	0.51491		3308.98	0.2221		2617.36	0.2921			3308.98	0.51491		3308.98	0.2221		2617.36	0.2921			3308.98	0.51491		3308.98	0.2221		2617.36	0.2921			3308.98	0.51491		3308.98	0.2221		2617.36	0.2921			2617.36	0.392968		3308.98	0.246504		2617.36	0.367437
	3308.34	0.514915		3308.34	0.222033		2616.07	0.29217			3308.34	0.514915		3308.34	0.222033		2616.07	0.29217			3308.34	0.514915		3308.34	0.222033		2616.07	0.29217			3308.34	0.514915		3308.34	0.222033		2616.07	0.29217			2616.07	0.392707		3308.34	0.246448		2616.07	0.36755
	3307.69	0.514907		3307.69	0.22195		2614.79	0.2921			3307.69	0.514907		3307.69	0.22195		2614.79	0.2921			3307.69	0.514907		3307.69	0.22195		2614.79	0.2921			3307.69	0.514907		3307.69	0.22195		2614.79	0.2921			2614.79	0.392357		3307.69	0.246404		2614.79	0.367587
	3307.05	0.5149		3307.05	0.221877		2613.5	0.29172			3307.05	0.5149		3307.05	0.221877		2613.5	0.29172			3307.05	0.5149		3307.05	0.221877		2613.5	0.29172			3307.05	0.5149		3307.05	0.221877		2613.5	0.29172			2613.5	0.391937		3307.05	0.24637		2613.5	0.367322
	3306.41	0.514875		3306.41	0.22183		2612.22	0.29134			3306.41	0.514875		3306.41	0.22183		2612.22	0.29134			3306.41	0.514875		3306.41	0.22183		2612.22	0.29134			3306.41	0.514875		3306.41	0.22183		2612.22	0.29134			2612.22	0.391555		3306.41	0.246338		2612.22	0.366958
	3305.77	0.514832		3305.77	0.221813		2610.93	0.29133			3305.77	0.514832		3305.77	0.221813		2610.93	0.29133			3305.77	0.514832		3305.77	0.221813		2610.93	0.29133			3305.77	0.514832		3305.77	0.221813		2610.93	0.29133			2610.93	0.391297		3305.77	0.246292		2610.93	0.366832
	3305.12	0.514757		3305.12	0.22182		2609.65	0.29164			3305.12	0.514757		3305.12	0.22182		2609.65	0.29164			3305.12	0.514757		3305.12	0.22182		2609.65	0.29164			3305.12	0.514757		3305.12	0.22182		2609.65	0.29164			2609.65	0.391163		3305.12	0.24622		2609.65	0.366912
	3304.48	0.51465		3304.48	0.22182		2608.36	0.29189			3304.48	0.51465		3304.48	0.22182		2608.36	0.29189			3304.48	0.51465		3304.48	0.22182		2608.36	0.29189			3304.48	0.51465		3304.48	0.22182		2608.36	0.29189			2608.36	0.391086		3304.48	0.246112		2608.36	0.366865
	3303.84	0.51452		3303.84	0.22178		2607.07	0.29192			3303.84	0.51452		3303.84	0.22178		2607.07	0.29192			3303.84	0.51452		3303.84	0.22178		2607.07	0.29192			3303.84	0.51452		3303.84	0.22178		2607.07	0.29192			2607.07	0.39101		3303.84	0.24597		2607.07	0.366582
	3303.19	0.514397		3303.19	0.221703		2605.79	0.29191			3303.19	0.514397		3303.19	0.221703		2605.79	0.29191			3303.19	0.514397		3303.19	0.221703		2605.79	0.29191			3303.19	0.514397		3303.19	0.221703		2605.79	0.29191			2605.79	0.390905		3303.19	0.245812		2605.79	0.366321
	3302.55	0.514317		3302.55	0.221597		2604.5	0.29205			3302.55	0.514317		3302.55	0.221597		2604.5	0.29205			3302.55	0.514317		3302.55	0.221597		2604.5	0.29205			3302.55	0.514317		3302.55	0.221597		2604.5	0.29205			2604.5	0.390738		3302.55	0.245658		2604.5	0.366242
	3301.91	0.514282		3301.91	0.221483		2603.22	0.29221			3301.91	0.514282		3301.91	0.221483		2603.22	0.29221			3301.91	0.514282		3301.91	0.221483		2603.22	0.29221			3301.91	0.514282		3301.91	0.221483		2603.22	0.29221			2603.22	0.390496		3301.91	0.245534		2603.22	0.366128
	3301.27	0.514288		3301.27	0.22141		2601.93	0.29226			3301.27	0.514288		3301.27	0.22141		2601.93	0.29226			3301.27	0.514288		3301.27	0.22141		2601.93	0.29226			3301.27	0.514288		3301.27	0.22141		2601.93	0.29226			2601.93	0.39023		3301.27	0.245452		2601.93	0.365808
	3300.62	0.514308		3300.62	0.221377		2600.65	0.29229			3300.62	0.514308		3300.62	0.221377		2600.65	0.29229			3300.62	0.514308		3300.62	0.221377		2600.65	0.29229			3300.62	0.514308		3300.62	0.221377		2600.65	0.29229			2600.65	0.389991		3300.62	0.245414		2600.65	0.365528
	3299.98	0.514323		3299.98	0.22139		2599.36	0.29243			3299.98	0.514323		3299.98	0.22139		2599.36	0.29243			3299.98	0.514323		3299.98	0.22139		2599.36	0.29243			3299.98	0.514323		3299.98	0.22139		2599.36	0.29243			2599.36	0.389782		3299.98	0.245408		2599.36	0.365603
	3299.34	0.514332		3299.34	0.221407		2598.08	0.29253			3299.34	0.514332		3299.34	0.221407		2598.08	0.29253			3299.34	0.514332		3299.34	0.221407		2598.08	0.29253			3299.34	0.514332		3299.34	0.221407		2598.08	0.29253			2598.08	0.389555		3299.34	0.245414		2598.08	0.365853
	3298.7	0.514328		3298.7	0.221407		2596.79	0.29239			3298.7	0.514328		3298.7	0.221407		2596.79	0.29239			3298.7	0.514328		3298.7	0.221407		2596.79	0.29239			3298.7	0.514328		3298.7	0.221407		2596.79	0.29239			2596.79	0.389274		3298.7	0.245422		2596.79	0.365801
	3298.05	0.514312		3298.05	0.221373		2595.51	0.29215			3298.05	0.514312		3298.05	0.221373		2595.51	0.29215			3298.05	0.514312		3298.05	0.221373		2595.51	0.29215			3298.05	0.514312		3298.05	0.221373		2595.51	0.29215			2595.51	0.388966		3298.05	0.245418		2595.51	0.365364
	3297.41	0.514282		3297.41	0.22131		2594.22	0.29215			3297.41	0.514282		3297.41	0.22131		2594.22	0.29215			3297.41	0.514282		3297.41	0.22131		2594.22	0.29215			3297.41	0.514282		3297.41	0.22131		2594.22	0.29215			2594.22	0.388686		3297.41	0.24539		2594.22	0.365001
	3296.77	0.514245		3296.77	0.221237		2592.93	0.29242			3296.77	0.514245		3296.77	0.221237		2592.93	0.29242			3296.77	0.514245		3296.77	0.221237		2592.93	0.29242			3296.77	0.514245		3296.77	0.221237		2592.93	0.29242			2592.93	0.388452		3296.77	0.245332		2592.93	0.365063
	3296.12	0.51421		3296.12	0.22118		2591.65	0.29264			3296.12	0.51421		3296.12	0.22118		2591.65	0.29264			3296.12	0.51421		3296.12	0.22118		2591.65	0.29264			3296.12	0.51421		3296.12	0.22118		2591.65	0.29264			2591.65	0.388223		3296.12	0.245248		2591.65	0.365324
	3295.48	0.514182		3295.48	0.221163		2590.36	0.29257			3295.48	0.514182		3295.48	0.221163		2590.36	0.29257			3295.48	0.514182		3295.48	0.221163		2590.36	0.29257			3295.48	0.514182		3295.48	0.221163		2590.36	0.29257			2590.36	0.38796		3295.48	0.245136		2590.36	0.365306
	3294.84	0.51417		3294.84	0.22118		2589.08	0.29238			3294.84	0.51417		3294.84	0.22118		2589.08	0.29238			3294.84	0.51417		3294.84	0.22118		2589.08	0.29238			3294.84	0.51417		3294.84	0.22118		2589.08	0.29238			2589.08	0.387671		3294.84	0.245026		2589.08	0.364911
	3294.2	0.514162		3294.2	0.221227		2587.79	0.29235			3294.2	0.514162		3294.2	0.221227		2587.79	0.29235			3294.2	0.514162		3294.2	0.221227		2587.79	0.29235			3294.2	0.514162		3294.2	0.221227		2587.79	0.29235			2587.79	0.38741		3294.2	0.244936		2587.79	0.364446
	3293.55	0.514145		3293.55	0.221277		2586.51	0.29244			3293.55	0.514145		3293.55	0.221277		2586.51	0.29244			3293.55	0.514145		3293.55	0.221277		2586.51	0.29244			3293.55	0.514145		3293.55	0.221277		2586.51	0.29244			2586.51	0.387196		3293.55	0.24488		2586.51	0.364143
	3292.91	0.51411		3292.91	0.221317		2585.22	0.29237			3292.91	0.51411		3292.91	0.221317		2585.22	0.29237			3292.91	0.51411		3292.91	0.221317		2585.22	0.29237			3292.91	0.51411		3292.91	0.221317		2585.22	0.29237			2585.22	0.387004		3292.91	0.244856		2585.22	0.363916
	3292.27	0.514052		3292.27	0.22132		2583.94	0.29205			3292.27	0.514052		3292.27	0.22132		2583.94	0.29205			3292.27	0.514052		3292.27	0.22132		2583.94	0.29205			3292.27	0.514052		3292.27	0.22132		2583.94	0.29205			2583.94	0.386797		3292.27	0.244852		2583.94	0.363637
	3291.62	0.513995		3291.62	0.221287		2582.65	0.29174			3291.62	0.513995		3291.62	0.221287		2582.65	0.29174			3291.62	0.513995		3291.62	0.221287		2582.65	0.29174			3291.62	0.513995		3291.62	0.221287		2582.65	0.29174			2582.65	0.386563		3291.62	0.244858		2582.65	0.363454
	3290.98	0.513962		3290.98	0.221203		2581.36	0.29167			3290.98	0.513962		3290.98	0.221203		2581.36	0.29167			3290.98	0.513962		3290.98	0.221203		2581.36	0.29167			3290.98	0.513962		3290.98	0.221203		2581.36	0.29167			2581.36	0.386284		3290.98	0.244854		2581.36	0.363577
	3290.34	0.513983		3290.34	0.221083		2580.08	0.29173			3290.34	0.513983		3290.34	0.221083		2580.08	0.29173			3290.34	0.513983		3290.34	0.221083		2580.08	0.29173			3290.34	0.513983		3290.34	0.221083		2580.08	0.29173			2580.08	0.385938		3290.34	0.244822		2580.08	0.36391
	3289.7	0.514065		3289.7	0.220927		2578.79	0.29171			3289.7	0.514065		3289.7	0.220927		2578.79	0.29171			3289.7	0.514065		3289.7	0.220927		2578.79	0.29171			3289.7	0.514065		3289.7	0.220927		2578.79	0.29171			2578.79	0.385537		3289.7	0.244766		2578.79	0.364081
	3289.05	0.514205		3289.05	0.22075		2577.51	0.29163			3289.05	0.514205		3289.05	0.22075		2577.51	0.29163			3289.05	0.514205		3289.05	0.22075		2577.51	0.29163			3289.05	0.514205		3289.05	0.22075		2577.51	0.29163			2577.51	0.385165		3289.05	0.24469		2577.51	0.363921
	3288.41	0.51437		3288.41	0.220573		2576.22	0.29174			3288.41	0.51437		3288.41	0.220573		2576.22	0.29174			3288.41	0.51437		3288.41	0.220573		2576.22	0.29174			3288.41	0.51437		3288.41	0.220573		2576.22	0.29174			2576.22	0.384892		3288.41	0.244596		2576.22	0.363653
	3287.77	0.51453		3287.77	0.22041		2574.94	0.29206			3287.77	0.51453		3287.77	0.22041		2574.94	0.29206			3287.77	0.51453		3287.77	0.22041		2574.94	0.29206			3287.77	0.51453		3287.77	0.22041		2574.94	0.29206			2574.94	0.384686		3287.77	0.244492		2574.94	0.363549
	3287.13	0.514663		3287.13	0.220283		2573.65	0.29228			3287.13	0.514663		3287.13	0.220283		2573.65	0.29228			3287.13	0.514663		3287.13	0.220283		2573.65	0.29228			3287.13	0.514663		3287.13	0.220283		2573.65	0.29228			2573.65	0.384441		3287.13	0.244386		2573.65	0.363582
	3286.48	0.51473		3286.48	0.2202		2572.37	0.29217			3286.48	0.51473		3286.48	0.2202		2572.37	0.29217			3286.48	0.51473		3286.48	0.2202		2572.37	0.29217			3286.48	0.51473		3286.48	0.2202		2572.37	0.29217			2572.37	0.384108		3286.48	0.244292		2572.37	0.363569
	3285.84	0.514715		3285.84	0.220187		2571.08	0.29196			3285.84	0.514715		3285.84	0.220187		2571.08	0.29196			3285.84	0.514715		3285.84	0.220187		2571.08	0.29196			3285.84	0.514715		3285.84	0.220187		2571.08	0.29196			2571.08	0.383763		3285.84	0.244214		2571.08	0.363498
	3285.2	0.514602		3285.2	0.220237		2569.79	0.29206			3285.2	0.514602		3285.2	0.220237		2569.79	0.29206			3285.2	0.514602		3285.2	0.220237		2569.79	0.29206			3285.2	0.514602		3285.2	0.220237		2569.79	0.29206			2569.79	0.383499		3285.2	0.244156		2569.79	0.363505
	3284.55	0.5144		3284.55	0.220337		2568.51	0.29252			3284.55	0.5144		3284.55	0.220337		2568.51	0.29252			3284.55	0.5144		3284.55	0.220337		2568.51	0.29252			3284.55	0.5144		3284.55	0.220337		2568.51	0.29252			2568.51	0.383304		3284.55	0.244102		2568.51	0.363579
	3283.91	0.514158		3283.91	0.220467		2567.22	0.29295			3283.91	0.514158		3283.91	0.220467		2567.22	0.29295			3283.91	0.514158		3283.91	0.220467		2567.22	0.29295			3283.91	0.514158		3283.91	0.220467		2567.22	0.29295			2567.22	0.383092		3283.91	0.24405		2567.22	0.36353
	3283.27	0.513915		3283.27	0.22059		2565.94	0.29313			3283.27	0.513915		3283.27	0.22059		2565.94	0.29313			3283.27	0.513915		3283.27	0.22059		2565.94	0.29313			3283.27	0.513915		3283.27	0.22059		2565.94	0.29313			2565.94	0.382858		3283.27	0.243978		2565.94	0.363347
	3282.63	0.513715		3282.63	0.220663		2564.65	0.29316			3282.63	0.513715		3282.63	0.220663		2564.65	0.29316			3282.63	0.513715		3282.63	0.220663		2564.65	0.29316			3282.63	0.513715		3282.63	0.220663		2564.65	0.29316			2564.65	0.382698		3282.63	0.2439		2564.65	0.363241
	3281.98	0.513575		3281.98	0.22068		2563.37	0.2932			3281.98	0.513575		3281.98	0.22068		2563.37	0.2932			3281.98	0.513575		3281.98	0.22068		2563.37	0.2932			3281.98	0.513575		3281.98	0.22068		2563.37	0.2932			2563.37	0.382646		3281.98	0.243834		2563.37	0.363291
	3281.34	0.513492		3281.34	0.220643		2562.08	0.29315			3281.34	0.513492		3281.34	0.220643		2562.08	0.29315			3281.34	0.513492		3281.34	0.220643		2562.08	0.29315			3281.34	0.513492		3281.34	0.220643		2562.08	0.29315			2562.08	0.382584		3281.34	0.243788		2562.08	0.363241
	3280.7	0.51346		3280.7	0.22058		2560.8	0.29293			3280.7	0.51346		3280.7	0.22058		2560.8	0.29293			3280.7	0.51346		3280.7	0.22058		2560.8	0.29293			3280.7	0.51346		3280.7	0.22058		2560.8	0.29293			2560.8	0.38236		3280.7	0.243774		2560.8	0.362925
	3280.06	0.513463		3280.06	0.220517		2559.51	0.29277			3280.06	0.513463		3280.06	0.220517		2559.51	0.29277			3280.06	0.513463		3280.06	0.220517		2559.51	0.29277			3280.06	0.513463		3280.06	0.220517		2559.51	0.29277			2559.51	0.381994		3280.06	0.243796		2559.51	0.362601
	3279.41	0.513487		3279.41	0.22047		2558.22	0.29295			3279.41	0.513487		3279.41	0.22047		2558.22	0.29295			3279.41	0.513487		3279.41	0.22047		2558.22	0.29295			3279.41	0.513487		3279.41	0.22047		2558.22	0.29295			2558.22	0.381632		3279.41	0.243834		2558.22	0.36261
	3278.77	0.513515		3278.77	0.22044		2556.94	0.29331			3278.77	0.513515		3278.77	0.22044		2556.94	0.29331			3278.77	0.513515		3278.77	0.22044		2556.94	0.29331			3278.77	0.513515		3278.77	0.22044		2556.94	0.29331			2556.94	0.381381		3278.77	0.243874		2556.94	0.362849
	3278.13	0.513525		3278.13	0.22042		2555.65	0.29333			3278.13	0.513525		3278.13	0.22042		2555.65	0.29333			3278.13	0.513525		3278.13	0.22042		2555.65	0.29333			3278.13	0.513525		3278.13	0.22042		2555.65	0.29333			2555.65	0.381204		3278.13	0.243888		2555.65	0.362887
	3277.48	0.5135		3277.48	0.220397		2554.37	0.29278			3277.48	0.5135		3277.48	0.220397		2554.37	0.29278			3277.48	0.5135		3277.48	0.220397		2554.37	0.29278			3277.48	0.5135		3277.48	0.220397		2554.37	0.29278			2554.37	0.381026		3277.48	0.243884		2554.37	0.362594
	3276.84	0.513437		3276.84	0.220363		2553.08	0.29206			3276.84	0.513437		3276.84	0.220363		2553.08	0.29206			3276.84	0.513437		3276.84	0.220363		2553.08	0.29206			3276.84	0.513437		3276.84	0.220363		2553.08	0.29206			2553.08	0.380837		3276.84	0.243858		2553.08	0.362283
	3276.2	0.51333		3276.2	0.22032		2551.8	0.29169			3276.2	0.51333		3276.2	0.22032		2551.8	0.29169			3276.2	0.51333		3276.2	0.22032		2551.8	0.29169			3276.2	0.51333		3276.2	0.22032		2551.8	0.29169			2551.8	0.380646		3276.2	0.243822		2551.8	0.362191
	3275.56	0.513182		3275.56	0.220297		2550.51	0.29178			3275.56	0.513182		3275.56	0.220297		2550.51	0.29178			3275.56	0.513182		3275.56	0.220297		2550.51	0.29178			3275.56	0.513182		3275.56	0.220297		2550.51	0.29178			2550.51	0.380424		3275.56	0.24379		2550.51	0.362141
	3274.91	0.513005		3274.91	0.22031		2549.23	0.29209			3274.91	0.513005		3274.91	0.22031		2549.23	0.29209			3274.91	0.513005		3274.91	0.22031		2549.23	0.29209			3274.91	0.513005		3274.91	0.22031		2549.23	0.29209			2549.23	0.380132		3274.91	0.243764		2549.23	0.361869
	3274.27	0.512822		3274.27	0.22036		2547.94	0.29243			3274.27	0.512822		3274.27	0.22036		2547.94	0.29243			3274.27	0.512822		3274.27	0.22036		2547.94	0.29243			3274.27	0.512822		3274.27	0.22036		2547.94	0.29243			2547.94	0.37982		3274.27	0.243744		2547.94	0.361458
	3273.63	0.512668		3273.63	0.220457		2546.65	0.29272			3273.63	0.512668		3273.63	0.220457		2546.65	0.29272			3273.63	0.512668		3273.63	0.220457		2546.65	0.29272			3273.63	0.512668		3273.63	0.220457		2546.65	0.29272			2546.65	0.379573		3273.63	0.243728		2546.65	0.361192
	3272.98	0.512582		3272.98	0.220583		2545.37	0.29285			3272.98	0.512582		3272.98	0.220583		2545.37	0.29285			3272.98	0.512582		3272.98	0.220583		2545.37	0.29285			3272.98	0.512582		3272.98	0.220583		2545.37	0.29285			2545.37	0.379406		3272.98	0.243702		2545.37	0.361114
	3272.34	0.51258		3272.34	0.22072		2544.08	0.2927			3272.34	0.51258		3272.34	0.22072		2544.08	0.2927			3272.34	0.51258		3272.34	0.22072		2544.08	0.2927			3272.34	0.51258		3272.34	0.22072		2544.08	0.2927			2544.08	0.379233		3272.34	0.243658		2544.08	0.360991
	3271.7	0.512652		3271.7	0.22084		2542.8	0.29239			3271.7	0.512652		3271.7	0.22084		2542.8	0.29239			3271.7	0.512652		3271.7	0.22084		2542.8	0.29239			3271.7	0.512652		3271.7	0.22084		2542.8	0.29239			2542.8	0.378969		3271.7	0.243594		2542.8	0.360728
	3271.06	0.512775		3271.06	0.22094		2541.51	0.29234			3271.06	0.512775		3271.06	0.22094		2541.51	0.29234			3271.06	0.512775		3271.06	0.22094		2541.51	0.29234			3271.06	0.512775		3271.06	0.22094		2541.51	0.29234			2541.51	0.378611		3271.06	0.243524		2541.51	0.360551
	3270.41	0.512907		3270.41	0.221007		2540.23	0.2927			3270.41	0.512907		3270.41	0.221007		2540.23	0.2927			3270.41	0.512907		3270.41	0.221007		2540.23	0.2927			3270.41	0.512907		3270.41	0.221007		2540.23	0.2927			2540.23	0.378205		3270.41	0.243474		2540.23	0.360605
	3269.77	0.513015		3269.77	0.221053		2538.94	0.2932			3269.77	0.513015		3269.77	0.221053		2538.94	0.2932			3269.77	0.513015		3269.77	0.221053		2538.94	0.2932			3269.77	0.513015		3269.77	0.221053		2538.94	0.2932			2538.94	0.377771		3269.77	0.24346		2538.94	0.360668
	3269.13	0.513062		3269.13	0.22109		2537.66	0.29339			3269.13	0.513062		3269.13	0.22109		2537.66	0.29339			3269.13	0.513062		3269.13	0.22109		2537.66	0.29339			3269.13	0.513062		3269.13	0.22109		2537.66	0.29339			2537.66	0.377302		3269.13	0.243482		2537.66	0.360436
	3268.49	0.513033		3268.49	0.221113		2536.37	0.29324			3268.49	0.513033		3268.49	0.221113		2536.37	0.29324			3268.49	0.513033		3268.49	0.221113		2536.37	0.29324			3268.49	0.513033		3268.49	0.221113		2536.37	0.29324			2536.37	0.376831		3268.49	0.243522		2536.37	0.360013
	3267.84	0.512933		3267.84	0.221127		2535.08	0.29306			3267.84	0.512933		3267.84	0.221127		2535.08	0.29306			3267.84	0.512933		3267.84	0.221127		2535.08	0.29306			3267.84	0.512933		3267.84	0.221127		2535.08	0.29306			2535.08	0.376458		3267.84	0.243558		2535.08	0.359817
	3267.2	0.51278		3267.2	0.221113		2533.8	0.29307			3267.2	0.51278		3267.2	0.221113		2533.8	0.29307			3267.2	0.51278		3267.2	0.221113		2533.8	0.29307			3267.2	0.51278		3267.2	0.221113		2533.8	0.29307			2533.8	0.376247		3267.2	0.243568		2533.8	0.359998
	3266.56	0.512633		3266.56	0.221073		2532.51	0.29321			3266.56	0.512633		3266.56	0.221073		2532.51	0.29321			3266.56	0.512633		3266.56	0.221073		2532.51	0.29321			3266.56	0.512633		3266.56	0.221073		2532.51	0.29321			2532.51	0.376151		3266.56	0.243538		2532.51	0.360297
	3265.91	0.512512		3265.91	0.221007		2531.23	0.29326			3265.91	0.512512		3265.91	0.221007		2531.23	0.29326			3265.91	0.512512		3265.91	0.221007		2531.23	0.29326			3265.91	0.512512		3265.91	0.221007		2531.23	0.29326			2531.23	0.376061		3265.91	0.243482		2531.23	0.360434
	3265.27	0.512443		3265.27	0.220927		2529.94	0.29318			3265.27	0.512443		3265.27	0.220927		2529.94	0.29318			3265.27	0.512443		3265.27	0.220927		2529.94	0.29318			3265.27	0.512443		3265.27	0.220927		2529.94	0.29318			2529.94	0.375922		3265.27	0.243426		2529.94	0.360489
	3264.63	0.512387		3264.63	0.220853		2528.66	0.29301			3264.63	0.512387		3264.63	0.220853		2528.66	0.29301			3264.63	0.512387		3264.63	0.220853		2528.66	0.29301			3264.63	0.512387		3264.63	0.220853		2528.66	0.29301			2528.66	0.375736		3264.63	0.243394		2528.66	0.360641
	3263.99	0.512317		3263.99	0.22081		2527.37	0.29284			3263.99	0.512317		3263.99	0.22081		2527.37	0.29284			3263.99	0.512317		3263.99	0.22081		2527.37	0.29284			3263.99	0.512317		3263.99	0.22081		2527.37	0.29284			2527.37	0.375493		3263.99	0.243406		2527.37	0.360804
	3263.34	0.512205		3263.34	0.220787		2526.09	0.29278			3263.34	0.512205		3263.34	0.220787		2526.09	0.29278			3263.34	0.512205		3263.34	0.220787		2526.09	0.29278			3263.34	0.512205		3263.34	0.220787		2526.09	0.29278			2526.09	0.375163		3263.34	0.243472		2526.09	0.360756
	3262.7	0.512055		3262.7	0.220797		2524.8	0.29294			3262.7	0.512055		3262.7	0.220797		2524.8	0.29294			3262.7	0.512055		3262.7	0.220797		2524.8	0.29294			3262.7	0.512055		3262.7	0.220797		2524.8	0.29294			2524.8	0.374792		3262.7	0.24358		2524.8	0.360522
	3262.06	0.511895		3262.06	0.220833		2523.51	0.29333			3262.06	0.511895		3262.06	0.220833		2523.51	0.29333			3262.06	0.511895		3262.06	0.220833		2523.51	0.29333			3262.06	0.511895		3262.06	0.220833		2523.51	0.29333			2523.51	0.374512		3262.06	0.243708		2523.51	0.360367
	3261.41	0.511772		3261.41	0.22088		2522.23	0.29373			3261.41	0.511772		3261.41	0.22088		2522.23	0.29373			3261.41	0.511772		3261.41	0.22088		2522.23	0.29373			3261.41	0.511772		3261.41	0.22088		2522.23	0.29373			2522.23	0.374389		3261.41	0.243828		2522.23	0.360416
	3260.77	0.511728		3260.77	0.220933		2520.94	0.29385			3260.77	0.511728		3260.77	0.220933		2520.94	0.29385			3260.77	0.511728		3260.77	0.220933		2520.94	0.29385			3260.77	0.511728		3260.77	0.220933		2520.94	0.29385			2520.94	0.374302		3260.77	0.243916		2520.94	0.360479
	3260.13	0.511787		3260.13	0.220963		2519.66	0.29363			3260.13	0.511787		3260.13	0.220963		2519.66	0.29363			3260.13	0.511787		3260.13	0.220963		2519.66	0.29363			3260.13	0.511787		3260.13	0.220963		2519.66	0.29363			2519.66	0.374076		3260.13	0.243962		2519.66	0.360358
	3259.49	0.511927		3259.49	0.220963		2518.37	0.29331			3259.49	0.511927		3259.49	0.220963		2518.37	0.29331			3259.49	0.511927		3259.49	0.220963		2518.37	0.29331			3259.49	0.511927		3259.49	0.220963		2518.37	0.29331			2518.37	0.373693		3259.49	0.24395		2518.37	0.360183
	3258.84	0.512105		3258.84	0.220937		2517.09	0.29319			3258.84	0.512105		3258.84	0.220937		2517.09	0.29319			3258.84	0.512105		3258.84	0.220937		2517.09	0.29319			3258.84	0.512105		3258.84	0.220937		2517.09	0.29319			2517.09	0.373299		3258.84	0.243892		2517.09	0.360213
	3258.2	0.512258		3258.2	0.220903		2515.8	0.2933			3258.2	0.512258		3258.2	0.220903		2515.8	0.2933			3258.2	0.512258		3258.2	0.220903		2515.8	0.2933			3258.2	0.512258		3258.2	0.220903		2515.8	0.2933			2515.8	0.373024		3258.2	0.243798		2515.8	0.360412
	3257.56	0.512338		3257.56	0.220883		2514.52	0.29343			3257.56	0.512338		3257.56	0.220883		2514.52	0.29343			3257.56	0.512338		3257.56	0.220883		2514.52	0.29343			3257.56	0.512338		3257.56	0.220883		2514.52	0.29343			2514.52	0.372843		3257.56	0.243696		2514.52	0.360448
	3256.92	0.512328		3256.92	0.22089		2513.23	0.2934			3256.92	0.512328		3256.92	0.22089		2513.23	0.2934			3256.92	0.512328		3256.92	0.22089		2513.23	0.2934			3256.92	0.512328		3256.92	0.22089		2513.23	0.2934			2513.23	0.372673		3256.92	0.243608		2513.23	0.360188
	3256.27	0.512227		3256.27	0.220913		2511.95	0.29332			3256.27	0.512227		3256.27	0.220913		2511.95	0.29332			3256.27	0.512227		3256.27	0.220913		2511.95	0.29332			3256.27	0.512227		3256.27	0.220913		2511.95	0.29332			2511.95	0.372503		3256.27	0.243556		2511.95	0.359889
	3255.63	0.512062		3255.63	0.22094		2510.66	0.29334			3255.63	0.512062		3255.63	0.22094		2510.66	0.29334			3255.63	0.512062		3255.63	0.22094		2510.66	0.29334			3255.63	0.512062		3255.63	0.22094		2510.66	0.29334			2510.66	0.372362		3255.63	0.243534		2510.66	0.359823
	3254.99	0.51189		3254.99	0.22096		2509.37	0.29342			3254.99	0.51189		3254.99	0.22096		2509.37	0.29342			3254.99	0.51189		3254.99	0.22096		2509.37	0.29342			3254.99	0.51189		3254.99	0.22096		2509.37	0.29342			2509.37	0.372213		3254.99	0.24354		2509.37	0.359893
	3254.34	0.511748		3254.34	0.220973		2508.09	0.29345			3254.34	0.511748		3254.34	0.220973		2508.09	0.29345			3254.34	0.511748		3254.34	0.220973		2508.09	0.29345			3254.34	0.511748		3254.34	0.220973		2508.09	0.29345			2508.09	0.371975		3254.34	0.243544		2508.09	0.359816
	3253.7	0.511668		3253.7	0.220987		2506.8	0.29351			3253.7	0.511668		3253.7	0.220987		2506.8	0.29351			3253.7	0.511668		3253.7	0.220987		2506.8	0.29351			3253.7	0.511668		3253.7	0.220987		2506.8	0.29351			2506.8	0.371628		3253.7	0.243534		2506.8	0.359563
	3253.06	0.511645		3253.06	0.221003		2505.52	0.29386			3253.06	0.511645		3253.06	0.221003		2505.52	0.29386			3253.06	0.511645		3253.06	0.221003		2505.52	0.29386			3253.06	0.511645		3253.06	0.221003		2505.52	0.29386			2505.52	0.371262		3253.06	0.243498		2505.52	0.359365
	3252.42	0.511655		3252.42	0.221027		2504.23	0.29449			3252.42	0.511655		3252.42	0.221027		2504.23	0.29449			3252.42	0.511655		3252.42	0.221027		2504.23	0.29449			3252.42	0.511655		3252.42	0.221027		2504.23	0.29449			2504.23	0.370959		3252.42	0.243442		2504.23	0.3593
	3251.77	0.511645		3251.77	0.22106		2502.95	0.295			3251.77	0.511645		3251.77	0.22106		2502.95	0.295			3251.77	0.511645		3251.77	0.22106		2502.95	0.295			3251.77	0.511645		3251.77	0.22106		2502.95	0.295			2502.95	0.370718		3251.77	0.24337		2502.95	0.359159
	3251.13	0.51159		3251.13	0.221103		2501.66	0.2951			3251.13	0.51159		3251.13	0.221103		2501.66	0.2951			3251.13	0.51159		3251.13	0.221103		2501.66	0.2951			3251.13	0.51159		3251.13	0.221103		2501.66	0.2951			2501.66	0.370482		3251.13	0.243302		2501.66	0.358799
	3250.49	0.511487		3250.49	0.221143		2500.38	0.29492			3250.49	0.511487		3250.49	0.221143		2500.38	0.29492			3250.49	0.511487		3250.49	0.221143		2500.38	0.29492			3250.49	0.511487		3250.49	0.221143		2500.38	0.29492			2500.38	0.37025		3250.49	0.24324		2500.38	0.358423
	3249.84	0.511347		3249.84	0.221177		2499.09	0.29479			3249.84	0.511347		3249.84	0.221177		2499.09	0.29479			3249.84	0.511347		3249.84	0.221177		2499.09	0.29479			3249.84	0.511347		3249.84	0.221177		2499.09	0.29479			2499.09	0.370067		3249.84	0.2432		2499.09	0.358313
	3249.2	0.511188		3249.2	0.221193		2497.8	0.29471			3249.2	0.511188		3249.2	0.221193		2497.8	0.29471			3249.2	0.511188		3249.2	0.221193		2497.8	0.29471			3249.2	0.511188		3249.2	0.221193		2497.8	0.29471			2497.8	0.369931		3249.2	0.24318		2497.8	0.358411
	3248.56	0.511027		3248.56	0.22118		2496.52	0.29439			3248.56	0.511027		3248.56	0.22118		2496.52	0.29439			3248.56	0.511027		3248.56	0.22118		2496.52	0.29439			3248.56	0.511027		3248.56	0.22118		2496.52	0.29439			2496.52	0.369746		3248.56	0.24319		2496.52	0.3584
	3247.92	0.510875		3247.92	0.22114		2495.23	0.29381			3247.92	0.510875		3247.92	0.22114		2495.23	0.29381			3247.92	0.510875		3247.92	0.22114		2495.23	0.29381			3247.92	0.510875		3247.92	0.22114		2495.23	0.29381			2495.23	0.369428		3247.92	0.243222		2495.23	0.358182
	3247.27	0.510735		3247.27	0.22107		2493.95	0.2933			3247.27	0.510735		3247.27	0.22107		2493.95	0.2933			3247.27	0.510735		3247.27	0.22107		2493.95	0.2933			3247.27	0.510735		3247.27	0.22107		2493.95	0.2933			2493.95	0.368986		3247.27	0.24328		2493.95	0.358027
	3246.63	0.510605		3246.63	0.22099		2492.66	0.29311			3246.63	0.510605		3246.63	0.22099		2492.66	0.29311			3246.63	0.510605		3246.63	0.22099		2492.66	0.29311			3246.63	0.510605		3246.63	0.22099		2492.66	0.29311			2492.66	0.368532		3246.63	0.243342		2492.66	0.358109
	3245.99	0.510477		3245.99	0.220923		2491.38	0.29306			3245.99	0.510477		3245.99	0.220923		2491.38	0.29306			3245.99	0.510477		3245.99	0.220923		2491.38	0.29306			3245.99	0.510477		3245.99	0.220923		2491.38	0.29306			2491.38	0.368146		3245.99	0.243404		2491.38	0.358201
	3245.35	0.51035		3245.35	0.220887		2490.09	0.29293			3245.35	0.51035		3245.35	0.220887		2490.09	0.29293			3245.35	0.51035		3245.35	0.220887		2490.09	0.29293			3245.35	0.51035		3245.35	0.220887		2490.09	0.29293			2490.09	0.367839		3245.35	0.243442		2490.09	0.358027
	3244.7	0.510223		3244.7	0.22088		2488.81	0.29283			3244.7	0.510223		3244.7	0.22088		2488.81	0.29283			3244.7	0.510223		3244.7	0.22088		2488.81	0.29283			3244.7	0.510223		3244.7	0.22088		2488.81	0.29283			2488.81	0.367596		3244.7	0.243454		2488.81	0.357709
	3244.06	0.510118		3244.06	0.220913		2487.52	0.29296			3244.06	0.510118		3244.06	0.220913		2487.52	0.29296			3244.06	0.510118		3244.06	0.220913		2487.52	0.29296			3244.06	0.510118		3244.06	0.220913		2487.52	0.29296			2487.52	0.367436		3244.06	0.243434		2487.52	0.357567
	3243.42	0.510042		3243.42	0.220993		2486.23	0.2932			3243.42	0.510042		3243.42	0.220993		2486.23	0.2932			3243.42	0.510042		3243.42	0.220993		2486.23	0.2932			3243.42	0.510042		3243.42	0.220993		2486.23	0.2932			2486.23	0.367362		3243.42	0.243392		2486.23	0.3576
	3242.77	0.509992		3242.77	0.221103		2484.95	0.29326			3242.77	0.509992		3242.77	0.221103		2484.95	0.29326			3242.77	0.509992		3242.77	0.221103		2484.95	0.29326			3242.77	0.509992		3242.77	0.221103		2484.95	0.29326			2484.95	0.367318		3242.77	0.24333		2484.95	0.357485
	3242.13	0.509955		3242.13	0.22125		2483.66	0.29317			3242.13	0.509955		3242.13	0.22125		2483.66	0.29317			3242.13	0.509955		3242.13	0.22125		2483.66	0.29317			3242.13	0.509955		3242.13	0.22125		2483.66	0.29317			2483.66	0.367244		3242.13	0.243258		2483.66	0.357093
	3241.49	0.509905		3241.49	0.221423		2482.38	0.29321			3241.49	0.509905		3241.49	0.221423		2482.38	0.29321			3241.49	0.509905		3241.49	0.221423		2482.38	0.29321			3241.49	0.509905		3241.49	0.221423		2482.38	0.29321			2482.38	0.367129		3241.49	0.243182		2482.38	0.3567
	3240.85	0.509848		3240.85	0.221607		2481.09	0.29344			3240.85	0.509848		3240.85	0.221607		2481.09	0.29344			3240.85	0.509848		3240.85	0.221607		2481.09	0.29344			3240.85	0.509848		3240.85	0.221607		2481.09	0.29344			2481.09	0.366976		3240.85	0.243104		2481.09	0.356581
	3240.2	0.509785		3240.2	0.22178		2479.81	0.2936			3240.2	0.509785		3240.2	0.22178		2479.81	0.2936			3240.2	0.509785		3240.2	0.22178		2479.81	0.2936			3240.2	0.509785		3240.2	0.22178		2479.81	0.2936			2479.81	0.366754		3240.2	0.243048		2479.81	0.356649
	3239.56	0.50972		3239.56	0.221927		2478.52	0.29349			3239.56	0.50972		3239.56	0.221927		2478.52	0.29349			3239.56	0.50972		3239.56	0.221927		2478.52	0.29349			3239.56	0.50972		3239.56	0.221927		2478.52	0.29349			2478.52	0.366444		3239.56	0.243022		2478.52	0.356658
	3238.92	0.509648		3238.92	0.222033		2477.24	0.29325			3238.92	0.509648		3238.92	0.222033		2477.24	0.29325			3238.92	0.509648		3238.92	0.222033		2477.24	0.29325			3238.92	0.509648		3238.92	0.222033		2477.24	0.29325			2477.24	0.36611		3238.92	0.24304		2477.24	0.3566
	3238.28	0.509567		3238.28	0.222097		2475.95	0.29312			3238.28	0.509567		3238.28	0.222097		2475.95	0.29312			3238.28	0.509567		3238.28	0.222097		2475.95	0.29312			3238.28	0.509567		3238.28	0.222097		2475.95	0.29312			2475.95	0.365862		3238.28	0.2431		2475.95	0.356635
	3237.63	0.509482		3237.63	0.22211		2474.66	0.29304			3237.63	0.509482		3237.63	0.22211		2474.66	0.29304			3237.63	0.509482		3237.63	0.22211		2474.66	0.29304			3237.63	0.509482		3237.63	0.22211		2474.66	0.29304			2474.66	0.365716		3237.63	0.243192		2474.66	0.356703
	3236.99	0.509387		3236.99	0.222083		2473.38	0.2928			3236.99	0.509387		3236.99	0.222083		2473.38	0.2928			3236.99	0.509387		3236.99	0.222083		2473.38	0.2928			3236.99	0.509387		3236.99	0.222083		2473.38	0.2928			2473.38	0.365548		3236.99	0.243296		2473.38	0.356537
	3236.35	0.509297		3236.35	0.222033		2472.09	0.29247			3236.35	0.509297		3236.35	0.222033		2472.09	0.29247			3236.35	0.509297		3236.35	0.222033		2472.09	0.29247			3236.35	0.509297		3236.35	0.222033		2472.09	0.29247			2472.09	0.365254		3236.35	0.24339		2472.09	0.356062
	3235.7	0.5092		3235.7	0.221983		2470.81	0.29235			3235.7	0.5092		3235.7	0.221983		2470.81	0.29235			3235.7	0.5092		3235.7	0.221983		2470.81	0.29235			3235.7	0.5092		3235.7	0.221983		2470.81	0.29235			2470.81	0.364863		3235.7	0.243468		2470.81	0.355562
	3235.06	0.5091		3235.06	0.22195		2469.52	0.29248			3235.06	0.5091		3235.06	0.22195		2469.52	0.29248			3235.06	0.5091		3235.06	0.22195		2469.52	0.29248			3235.06	0.5091		3235.06	0.22195		2469.52	0.29248			2469.52	0.36449		3235.06	0.243508		2469.52	0.355291
	3234.42	0.508977		3234.42	0.221953		2468.24	0.29253			3234.42	0.508977		3234.42	0.221953		2468.24	0.29253			3234.42	0.508977		3234.42	0.221953		2468.24	0.29253			3234.42	0.508977		3234.42	0.221953		2468.24	0.29253			2468.24	0.364179		3234.42	0.243512		2468.24	0.355146
	3233.78	0.508838		3233.78	0.222		2466.95	0.29235			3233.78	0.508838		3233.78	0.222		2466.95	0.29235			3233.78	0.508838		3233.78	0.222		2466.95	0.29235			3233.78	0.508838		3233.78	0.222		2466.95	0.29235			2466.95	0.363857		3233.78	0.24349		2466.95	0.354888
	3233.13	0.508692		3233.13	0.222087		2465.67	0.29216			3233.13	0.508692		3233.13	0.222087		2465.67	0.29216			3233.13	0.508692		3233.13	0.222087		2465.67	0.29216			3233.13	0.508692		3233.13	0.222087		2465.67	0.29216			2465.67	0.363482		3233.13	0.243442		2465.67	0.354556
	3232.49	0.508557		3232.49	0.222203		2464.38	0.29225			3232.49	0.508557		3232.49	0.222203		2464.38	0.29225			3232.49	0.508557		3232.49	0.222203		2464.38	0.29225			3232.49	0.508557		3232.49	0.222203		2464.38	0.29225			2464.38	0.363115		3232.49	0.24339		2464.38	0.354369
	3231.85	0.508455		3231.85	0.22233		2463.09	0.29246			3231.85	0.508455		3231.85	0.22233		2463.09	0.29246			3231.85	0.508455		3231.85	0.22233		2463.09	0.29246			3231.85	0.508455		3231.85	0.22233		2463.09	0.29246			2463.09	0.362852		3231.85	0.24334		2463.09	0.354362
	3231.2	0.508422		3231.2	0.222447		2461.81	0.29243			3231.2	0.508422		3231.2	0.222447		2461.81	0.29243			3231.2	0.508422		3231.2	0.222447		2461.81	0.29243			3231.2	0.508422		3231.2	0.222447		2461.81	0.29243			2461.81	0.362691		3231.2	0.243302		2461.81	0.354304
	3230.56	0.50848		3230.56	0.222527		2460.52	0.29207			3230.56	0.50848		3230.56	0.222527		2460.52	0.29207			3230.56	0.50848		3230.56	0.222527		2460.52	0.29207			3230.56	0.50848		3230.56	0.222527		2460.52	0.29207			2460.52	0.36253		3230.56	0.243268		2460.52	0.354041
	3229.92	0.508625		3229.92	0.22257		2459.24	0.29169			3229.92	0.508625		3229.92	0.22257		2459.24	0.29169			3229.92	0.508625		3229.92	0.22257		2459.24	0.29169			3229.92	0.508625		3229.92	0.22257		2459.24	0.29169			2459.24	0.3623		3229.92	0.243232		2459.24	0.353727
	3229.28	0.508835		3229.28	0.222567		2457.95	0.29157			3229.28	0.508835		3229.28	0.222567		2457.95	0.29157			3229.28	0.508835		3229.28	0.222567		2457.95	0.29157			3229.28	0.508835		3229.28	0.222567		2457.95	0.29157			2457.95	0.362021		3229.28	0.243182		2457.95	0.353581
	3228.63	0.509045		3228.63	0.222547		2456.67	0.29167			3228.63	0.509045		3228.63	0.222547		2456.67	0.29167			3228.63	0.509045		3228.63	0.222547		2456.67	0.29167			3228.63	0.509045		3228.63	0.222547		2456.67	0.29167			2456.67	0.361715		3228.63	0.243132		2456.67	0.353568
	3227.99	0.509217		3227.99	0.22252		2455.38	0.29174			3227.99	0.509217		3227.99	0.22252		2455.38	0.29174			3227.99	0.509217		3227.99	0.22252		2455.38	0.29174			3227.99	0.509217		3227.99	0.22252		2455.38	0.29174			2455.38	0.361345		3227.99	0.243098		2455.38	0.353471
	3227.35	0.509312		3227.35	0.222503		2454.1	0.29172			3227.35	0.509312		3227.35	0.222503		2454.1	0.29172			3227.35	0.509312		3227.35	0.222503		2454.1	0.29172			3227.35	0.509312		3227.35	0.222503		2454.1	0.29172			2454.1	0.360902		3227.35	0.243106		2454.1	0.353242
	3226.71	0.509328		3226.71	0.2225		2452.81	0.29178			3226.71	0.509328		3226.71	0.2225		2452.81	0.29178			3226.71	0.509328		3226.71	0.2225		2452.81	0.29178			3226.71	0.509328		3226.71	0.2225		2452.81	0.29178			2452.81	0.360469		3226.71	0.24316		2452.81	0.353051
	3226.06	0.509275		3226.06	0.222517		2451.52	0.29197			3226.06	0.509275		3226.06	0.222517		2451.52	0.29197			3226.06	0.509275		3226.06	0.222517		2451.52	0.29197			3226.06	0.509275		3226.06	0.222517		2451.52	0.29197			2451.52	0.360138		3226.06	0.24326		2451.52	0.35297
	3225.42	0.509173		3225.42	0.222543		2450.24	0.29213			3225.42	0.509173		3225.42	0.222543		2450.24	0.29213			3225.42	0.509173		3225.42	0.222543		2450.24	0.29213			3225.42	0.509173		3225.42	0.222543		2450.24	0.29213			2450.24	0.359884		3225.42	0.24338		2450.24	0.352798
	3224.78	0.509047		3224.78	0.22257		2448.95	0.29211			3224.78	0.509047		3224.78	0.22257		2448.95	0.29211			3224.78	0.509047		3224.78	0.22257		2448.95	0.29211			3224.78	0.509047		3224.78	0.22257		2448.95	0.29211			2448.95	0.359597		3224.78	0.2435		2448.95	0.35238
	3224.13	0.50893		3224.13	0.222597		2447.67	0.29206			3224.13	0.50893		3224.13	0.222597		2447.67	0.29206			3224.13	0.50893		3224.13	0.222597		2447.67	0.29206			3224.13	0.50893		3224.13	0.222597		2447.67	0.29206			2447.67	0.359245		3224.13	0.243604		2447.67	0.351922
	3223.49	0.508838		3223.49	0.222627		2446.38	0.29216			3223.49	0.508838		3223.49	0.222627		2446.38	0.29216			3223.49	0.508838		3223.49	0.222627		2446.38	0.29216			3223.49	0.508838		3223.49	0.222627		2446.38	0.29216			2446.38	0.358914		3223.49	0.243682		2446.38	0.351722
	3222.85	0.508785		3222.85	0.222643		2445.1	0.29234			3222.85	0.508785		3222.85	0.222643		2445.1	0.29234			3222.85	0.508785		3222.85	0.222643		2445.1	0.29234			3222.85	0.508785		3222.85	0.222643		2445.1	0.29234			2445.1	0.358685		3222.85	0.243748		2445.1	0.351696
	3222.21	0.508765		3222.21	0.22265		2443.81	0.2923			3222.21	0.508765		3222.21	0.22265		2443.81	0.2923			3222.21	0.508765		3222.21	0.22265		2443.81	0.2923			3222.21	0.508765		3222.21	0.22265		2443.81	0.2923			2443.81	0.358517		3222.21	0.243796		2443.81	0.351476
	3221.56	0.508775		3221.56	0.22264		2442.53	0.29193			3221.56	0.508775		3221.56	0.22264		2442.53	0.29193			3221.56	0.508775		3221.56	0.22264		2442.53	0.29193			3221.56	0.508775		3221.56	0.22264		2442.53	0.29193			2442.53	0.358303		3221.56	0.243826		2442.53	0.35098
	3220.92	0.508803		3220.92	0.222623		2441.24	0.29151			3220.92	0.508803		3220.92	0.222623		2441.24	0.29151			3220.92	0.508803		3220.92	0.222623		2441.24	0.29151			3220.92	0.508803		3220.92	0.222623		2441.24	0.29151			2441.24	0.358		3220.92	0.243842		2441.24	0.350579
	3220.28	0.50884		3220.28	0.2226		2439.95	0.29128			3220.28	0.50884		3220.28	0.2226		2439.95	0.29128			3220.28	0.50884		3220.28	0.2226		2439.95	0.29128			3220.28	0.50884		3220.28	0.2226		2439.95	0.29128			2439.95	0.35765		3220.28	0.243836		2439.95	0.350536
	3219.63	0.50887		3219.63	0.222583		2438.67	0.29108			3219.63	0.50887		3219.63	0.222583		2438.67	0.29108			3219.63	0.50887		3219.63	0.222583		2438.67	0.29108			3219.63	0.50887		3219.63	0.222583		2438.67	0.29108			2438.67	0.357278		3219.63	0.243816		2438.67	0.350629
	3218.99	0.50888		3218.99	0.222577		2437.38	0.29065			3218.99	0.50888		3218.99	0.222577		2437.38	0.29065			3218.99	0.50888		3218.99	0.222577		2437.38	0.29065			3218.99	0.50888		3218.99	0.222577		2437.38	0.29065			2437.38	0.356868		3218.99	0.243794		2437.38	0.350489
	3218.35	0.508835		3218.35	0.22258		2436.1	0.29006			3218.35	0.508835		3218.35	0.22258		2436.1	0.29006			3218.35	0.508835		3218.35	0.22258		2436.1	0.29006			3218.35	0.508835		3218.35	0.22258		2436.1	0.29006			2436.1	0.356421		3218.35	0.243788		2436.1	0.350161
	3217.71	0.508732		3217.71	0.222597		2434.81	0.28973			3217.71	0.508732		3217.71	0.222597		2434.81	0.28973			3217.71	0.508732		3217.71	0.222597		2434.81	0.28973			3217.71	0.508732		3217.71	0.222597		2434.81	0.28973			2434.81	0.356026		3217.71	0.243814		2434.81	0.349978
	3217.06	0.508552		3217.06	0.22263		2433.53	0.28985			3217.06	0.508552		3217.06	0.22263		2433.53	0.28985			3217.06	0.508552		3217.06	0.22263		2433.53	0.28985			3217.06	0.508552		3217.06	0.22263		2433.53	0.28985			2433.53	0.355749		3217.06	0.243882		2433.53	0.35
	3216.42	0.50831		3216.42	0.222677		2432.24	0.29011			3216.42	0.50831		3216.42	0.222677		2432.24	0.29011			3216.42	0.50831		3216.42	0.222677		2432.24	0.29011			3216.42	0.50831		3216.42	0.222677		2432.24	0.29011			2432.24	0.355538		3216.42	0.24399		2432.24	0.349912
	3215.78	0.508012		3215.78	0.222747		2430.96	0.29014			3215.78	0.508012		3215.78	0.222747		2430.96	0.29014			3215.78	0.508012		3215.78	0.222747		2430.96	0.29014			3215.78	0.508012		3215.78	0.222747		2430.96	0.29014			2430.96	0.355273		3215.78	0.244122		2430.96	0.349563
	3215.14	0.507672		3215.14	0.22283		2429.67	0.28999			3215.14	0.507672		3215.14	0.22283		2429.67	0.28999			3215.14	0.507672		3215.14	0.22283		2429.67	0.28999			3215.14	0.507672		3215.14	0.22283		2429.67	0.28999			2429.67	0.35491		3215.14	0.244258		2429.67	0.349198
	3214.49	0.507337		3214.49	0.222907		2428.38	0.28991			3214.49	0.507337		3214.49	0.222907		2428.38	0.28991			3214.49	0.507337		3214.49	0.222907		2428.38	0.28991			3214.49	0.507337		3214.49	0.222907		2428.38	0.28991			2428.38	0.354532		3214.49	0.24438		2428.38	0.34904
	3213.85	0.507055		3213.85	0.222973		2427.1	0.28994			3213.85	0.507055		3213.85	0.222973		2427.1	0.28994			3213.85	0.507055		3213.85	0.222973		2427.1	0.28994			3213.85	0.507055		3213.85	0.222973		2427.1	0.28994			2427.1	0.354202		3213.85	0.24448		2427.1	0.348888
	3213.21	0.506872		3213.21	0.223023		2425.81	0.2899			3213.21	0.506872		3213.21	0.223023		2425.81	0.2899			3213.21	0.506872		3213.21	0.223023		2425.81	0.2899			3213.21	0.506872		3213.21	0.223023		2425.81	0.2899			2425.81	0.353892		3213.21	0.244536		2425.81	0.348451
	3212.56	0.50681		3212.56	0.22305		2424.53	0.28979			3212.56	0.50681		3212.56	0.22305		2424.53	0.28979			3212.56	0.50681		3212.56	0.22305		2424.53	0.28979			3212.56	0.50681		3212.56	0.22305		2424.53	0.28979			2424.53	0.353558		3212.56	0.244554		2424.53	0.347911
	3211.92	0.506853		3211.92	0.22304		2423.24	0.2898			3211.92	0.506853		3211.92	0.22304		2423.24	0.2898			3211.92	0.506853		3211.92	0.22304		2423.24	0.2898			3211.92	0.506853		3211.92	0.22304		2423.24	0.2898			2423.24	0.353245		3211.92	0.24453		2423.24	0.347724
	3211.28	0.506957		3211.28	0.223007		2421.96	0.28997			3211.28	0.506957		3211.28	0.223007		2421.96	0.28997			3211.28	0.506957		3211.28	0.223007		2421.96	0.28997			3211.28	0.506957		3211.28	0.223007		2421.96	0.28997			2421.96	0.353013		3211.28	0.244478		2421.96	0.347954
	3210.64	0.507075		3210.64	0.22295		2420.67	0.29008			3210.64	0.507075		3210.64	0.22295		2420.67	0.29008			3210.64	0.507075		3210.64	0.22295		2420.67	0.29008			3210.64	0.507075		3210.64	0.22295		2420.67	0.29008			2420.67	0.352815		3210.64	0.244406		2420.67	0.348176
	3209.99	0.507162		3209.99	0.222887		2419.39	0.28998			3209.99	0.507162		3209.99	0.222887		2419.39	0.28998			3209.99	0.507162		3209.99	0.222887		2419.39	0.28998			3209.99	0.507162		3209.99	0.222887		2419.39	0.28998			2419.39	0.352542		3209.99	0.244322		2419.39	0.348054
	3209.35	0.507185		3209.35	0.222847		2418.1	0.28979			3209.35	0.507185		3209.35	0.222847		2418.1	0.28979			3209.35	0.507185		3209.35	0.222847		2418.1	0.28979			3209.35	0.507185		3209.35	0.222847		2418.1	0.28979			2418.1	0.352171		3209.35	0.244238		2418.1	0.347767
	3208.71	0.507155		3208.71	0.222847		2416.82	0.2897			3208.71	0.507155		3208.71	0.222847		2416.82	0.2897			3208.71	0.507155		3208.71	0.222847		2416.82	0.2897			3208.71	0.507155		3208.71	0.222847		2416.82	0.2897			2416.82	0.351797		3208.71	0.244146		2416.82	0.347607
[truncated: 4,059 more rows]

## Sheet: Fig. 5
	Fig. 5-a											Fig. 5-b											Fig. 5-c
	out-of-plane					in-plane						out-of-plane					in-plane						out-of-plane					in-plane
[truncated: 1,044 more rows]

## Sheet: Fig. 6
	Fig. 6-a									Fig. 6-b										Fig. 6-c							Fig. 6-d							Fig. 6-e							Fig. 6-f
[truncated: 5,292 more rows]

[truncated: 14 more sheets: Fig. S3, Fig. S4, Fig. S5, Fig. S6, Fig. S7, Fig. S8, Fig. S9, Fig. S10, Fig. S11, Fig. S12, Fig. S13, Fig. S14, Fig. S15, Fig. S16]
